# Supplementary material for: In-Silico docking of HIV-1 integrase inhibitors reveals a novel drug type acting on an enzyme/DNA reaction intermediate
Source: Retrovirology. 2007 Mar 20;4:21. doi: 10.1186/1742-4690-4-21 (PMC1847836; doi:10.1186/1742-4690-4-21)
Supplement: Additional file 1 — A two-metal model of HIV-1 integrase. This file contains the 3D coordinates of the two-metal model of HIV-1 integrase described in the paper. Although the extension is .txt, it complies with a .pdb format. It can thus be opened with either programs such as MS Word or 3D molecular viewers such as the Swiss-PDB Viewer. [file 1742-4690-4-21-S1.pdb]

COMPND    ?
REMARK    File generated by Swiss-PdbViewer  3.70b15
REMARK    http://www.expasy.org/spdbv/
CRYST1   66.080   66.080   80.960  90.00  90.00  90.00 P 43 21 2     8   
HETATM    1  C1  100  1004     -35.892  68.116 227.468  1.00  0.00
HETATM    2  N   100  1004     -35.691  67.418 226.236  1.00  0.00
HETATM    3  C4  100  1004     -33.558  66.468 227.074  1.00  0.00
HETATM    4  C5  100  1004     -33.766  67.172 228.325  1.00  0.00
HETATM    5  N   100  1004     -34.929  67.994 228.526  1.00  0.00
HETATM    6  N   100  1004     -32.300  65.732 227.195  1.00  0.00
HETATM    7  N9  100  1004     -32.683  66.862 229.142  1.00  0.00
HETATM    8  C2  100  1004     -32.487  67.385 230.556  1.00  0.00
HETATM    9  C10 100  1004     -34.534  66.599 226.018  1.00  0.00
HETATM   10  N5  100  1004     -34.338  65.879 224.694  1.00  0.00
HETATM   11  C12 100  1004     -31.808  66.010 228.487  1.00  0.00
ATOM     12  N   MET C  50     -18.371  69.539 229.506  1.00  0.00
ATOM     13  CA  MET C  50     -17.028  68.936 229.685  1.00  0.00
ATOM     14  C   MET C  50     -16.105  69.643 230.688  1.00  0.00
ATOM     15  O   MET C  50     -15.742  69.074 231.711  1.00  0.00
ATOM     16  CB  MET C  50     -16.318  68.788 228.333  1.00  0.00
ATOM     17  CG  MET C  50     -17.125  67.935 227.343  1.00  0.00
ATOM     18  SD  MET C  50     -17.924  66.464 228.087  1.00  0.00
ATOM     19  CE  MET C  50     -16.477  65.738 228.826  1.00  0.00
ATOM     20  N   HIS C  51     -15.923  70.931 230.420  1.00  0.00
ATOM     21  CA  HIS C  51     -15.111  71.821 231.270  1.00  0.00
ATOM     22  C   HIS C  51     -15.965  72.930 231.923  1.00  0.00
ATOM     23  O   HIS C  51     -15.454  73.956 232.362  1.00  0.00
ATOM     24  CB  HIS C  51     -13.973  72.402 230.421  1.00  0.00
ATOM     25  CG  HIS C  51     -12.923  71.339 230.052  1.00  0.00
ATOM     26  ND1 HIS C  51     -12.256  70.586 230.907  1.00  0.00
ATOM     27  CD2 HIS C  51     -12.497  71.015 228.837  1.00  0.00
ATOM     28  CE1 HIS C  51     -11.394  69.817 230.262  1.00  0.00
ATOM     29  NE2 HIS C  51     -11.560  70.081 228.967  1.00  0.00
ATOM     30  N   GLY C  52     -17.290  72.708 231.923  1.00  0.00
ATOM     31  CA  GLY C  52     -18.274  73.625 232.532  1.00  0.00
ATOM     32  C   GLY C  52     -18.436  74.945 231.767  1.00  0.00
ATOM     33  O   GLY C  52     -17.966  75.101 230.640  1.00  0.00
ATOM     34  N   GLN C  53     -19.300  75.787 232.320  1.00  0.00
ATOM     35  CA  GLN C  53     -19.625  77.091 231.711  1.00  0.00
ATOM     36  C   GLN C  53     -19.017  78.248 232.512  1.00  0.00
ATOM     37  O   GLN C  53     -19.317  78.422 233.692  1.00  0.00
ATOM     38  CB  GLN C  53     -21.142  77.269 231.599  1.00  0.00
ATOM     39  CG  GLN C  53     -21.764  76.264 230.625  1.00  0.00
ATOM     40  CD  GLN C  53     -23.262  76.503 230.420  1.00  0.00
ATOM     41  OE1 GLN C  53     -24.010  76.942 231.280  1.00  0.00
ATOM     42  NE2 GLN C  53     -23.751  76.149 229.252  1.00  0.00
ATOM     43  N   VAL C  54     -18.343  79.126 231.773  1.00  0.00
ATOM     44  CA  VAL C  54     -17.648  80.306 232.341  1.00  0.00
ATOM     45  C   VAL C  54     -18.575  81.327 233.042  1.00  0.00
ATOM     46  O   VAL C  54     -18.126  82.098 233.883  1.00  0.00
ATOM     47  CB  VAL C  54     -16.751  80.957 231.266  1.00  0.00
ATOM     48  CG1 VAL C  54     -17.533  81.661 230.149  1.00  0.00
ATOM     49  CG2 VAL C  54     -15.699  81.883 231.890  1.00  0.00
ATOM     50  N   ASP C  55     -19.838  81.377 232.626  1.00  0.00
ATOM     51  CA  ASP C  55     -20.803  82.348 233.185  1.00  0.00
ATOM     52  C   ASP C  55     -21.798  81.784 234.220  1.00  0.00
ATOM     53  O   ASP C  55     -22.813  82.415 234.512  1.00  0.00
ATOM     54  CB  ASP C  55     -21.548  83.059 232.042  1.00  0.00
ATOM     55  CG  ASP C  55     -22.349  82.146 231.101  1.00  0.00
ATOM     56  OD1 ASP C  55     -22.515  80.945 231.425  1.00  0.00
ATOM     57  OD2 ASP C  55     -22.715  82.642 230.016  1.00  0.00
ATOM     58  N   CYS C  56     -21.504  80.607 234.765  1.00  0.00
ATOM     59  CA  CYS C  56     -22.377  79.983 235.776  1.00  0.00
ATOM     60  C   CYS C  56     -21.855  80.229 237.199  1.00  0.00
ATOM     61  O   CYS C  56     -20.672  80.469 237.421  1.00  0.00
ATOM     62  CB  CYS C  56     -22.478  78.486 235.491  1.00  0.00
ATOM     63  SG  CYS C  56     -23.873  77.712 236.383  1.00  0.00
ATOM     64  N   SER C  57     -22.788  80.215 238.146  1.00  0.00
ATOM     65  CA  SER C  57     -22.479  80.348 239.585  1.00  0.00
ATOM     66  C   SER C  57     -21.987  78.992 240.136  1.00  0.00
ATOM     67  O   SER C  57     -22.347  77.952 239.573  1.00  0.00
ATOM     68  CB  SER C  57     -23.737  80.779 240.347  1.00  0.00
ATOM     69  OG  SER C  57     -24.407  81.824 239.641  1.00  0.00
ATOM     70  N   PRO C  58     -21.253  78.976 241.258  1.00  0.00
ATOM     71  CA  PRO C  58     -20.765  77.725 241.878  1.00  0.00
ATOM     72  C   PRO C  58     -21.820  76.867 242.599  1.00  0.00
ATOM     73  O   PRO C  58     -21.545  75.736 242.981  1.00  0.00
ATOM     74  CB  PRO C  58     -19.678  78.182 242.844  1.00  0.00
ATOM     75  CG  PRO C  58     -20.133  79.574 243.267  1.00  0.00
ATOM     76  CD  PRO C  58     -20.779  80.154 242.014  1.00  0.00
ATOM     77  N   GLY C  59     -23.050  77.381 242.725  1.00  0.00
ATOM     78  CA  GLY C  59     -24.112  76.650 243.447  1.00  0.00
ATOM     79  C   GLY C  59     -25.100  75.939 242.511  1.00  0.00
ATOM     80  O   GLY C  59     -26.059  75.329 242.986  1.00  0.00
ATOM     81  N   ILE C  60     -24.856  76.035 241.202  1.00  0.00
ATOM     82  CA  ILE C  60     -25.789  75.508 240.187  1.00  0.00
ATOM     83  C   ILE C  60     -25.369  74.105 239.729  1.00  0.00
ATOM     84  O   ILE C  60     -24.303  73.889 239.147  1.00  0.00
ATOM     85  CB  ILE C  60     -25.929  76.474 238.985  1.00  0.00
ATOM     86  CG1 ILE C  60     -26.231  77.943 239.350  1.00  0.00
ATOM     87  CG2 ILE C  60     -26.919  75.962 237.928  1.00  0.00
ATOM     88  CD1 ILE C  60     -27.056  78.237 240.614  1.00  0.00
ATOM     89  N   TRP C  61     -26.358  73.231 239.827  1.00  0.00
ATOM     90  CA  TRP C  61     -26.257  71.828 239.397  1.00  0.00
ATOM     91  C   TRP C  61     -27.457  71.474 238.516  1.00  0.00
ATOM     92  O   TRP C  61     -28.549  72.036 238.615  1.00  0.00
ATOM     93  CB  TRP C  61     -26.234  70.896 240.616  1.00  0.00
ATOM     94  CG  TRP C  61     -25.001  71.079 241.513  1.00  0.00
ATOM     95  CD1 TRP C  61     -24.789  72.081 242.359  1.00  0.00
ATOM     96  CD2 TRP C  61     -23.931  70.206 241.636  1.00  0.00
ATOM     97  NE1 TRP C  61     -23.646  71.892 243.012  1.00  0.00
ATOM     98  CE2 TRP C  61     -23.094  70.756 242.595  1.00  0.00
ATOM     99  CE3 TRP C  61     -23.604  69.002 241.022  1.00  0.00
ATOM    100  CZ2 TRP C  61     -21.916  70.104 242.937  1.00  0.00
ATOM    101  CZ3 TRP C  61     -22.444  68.333 241.389  1.00  0.00
ATOM    102  CH2 TRP C  61     -21.605  68.887 242.348  1.00  0.00
ATOM    103  N   GLN C  62     -27.218  70.540 237.611  1.00  0.00
ATOM    104  CA  GLN C  62     -28.288  69.939 236.804  1.00  0.00
ATOM    105  C   GLN C  62     -28.268  68.430 237.042  1.00  0.00
ATOM    106  O   GLN C  62     -27.204  67.824 237.169  1.00  0.00
ATOM    107  CB  GLN C  62     -28.065  70.220 235.322  1.00  0.00
ATOM    108  CG  GLN C  62     -28.263  71.684 234.903  1.00  0.00
ATOM    109  CD  GLN C  62     -27.971  71.908 233.412  1.00  0.00
ATOM    110  OE1 GLN C  62     -28.054  70.867 232.607  1.00  0.00
ATOM    111  NE2 GLN C  62     -27.723  72.994 232.923  1.00  0.00
ATOM    112  N   LEU C  63     -29.458  67.845 237.039  1.00  0.00
ATOM    113  CA  LEU C  63     -29.649  66.402 237.247  1.00  0.00
ATOM    114  C   LEU C  63     -30.574  65.824 236.179  1.00  0.00
ATOM    115  O   LEU C  63     -31.499  66.456 235.660  1.00  0.00
ATOM    116  CB  LEU C  63     -30.268  66.088 238.612  1.00  0.00
ATOM    117  CG  LEU C  63     -29.278  65.879 239.761  1.00  0.00
ATOM    118  CD1 LEU C  63     -28.719  67.193 240.313  1.00  0.00
ATOM    119  CD2 LEU C  63     -29.977  65.070 240.852  1.00  0.00
ATOM    120  N   ASP C  64     -30.279  64.584 235.824  1.00  0.00
ATOM    121  CA  ASP C  64     -31.103  63.816 234.876  1.00  0.00
ATOM    122  C   ASP C  64     -30.741  62.336 235.039  1.00  0.00
ATOM    123  O   ASP C  64     -29.700  61.979 235.564  1.00  0.00
ATOM    124  CB  ASP C  64     -30.868  64.320 233.433  1.00  0.00
ATOM    125  CG  ASP C  64     -31.754  63.679 232.350  1.00  0.00
ATOM    126  OD1 ASP C  64     -32.956  63.306 232.549  1.00  0.00
ATOM    127  OD2 ASP C  64     -31.358  63.398 231.171  1.00  0.00
ATOM    128  N   CYS C  65     -31.605  61.512 234.476  1.00  0.00
ATOM    129  CA  CYS C  65     -31.385  60.064 234.390  1.00  0.00
ATOM    130  C   CYS C  65     -31.142  59.741 232.918  1.00  0.00
ATOM    131  O   CYS C  65     -31.687  60.438 232.033  1.00  0.00
ATOM    132  CB  CYS C  65     -32.616  59.296 234.867  1.00  0.00
ATOM    133  SG  CYS C  65     -32.900  59.396 236.669  1.00  0.00
ATOM    134  N   THR C  66     -30.234  58.797 232.761  1.00  0.00
ATOM    135  CA  THR C  66     -29.874  58.212 231.464  1.00  0.00
ATOM    136  C   THR C  66     -29.996  56.687 231.608  1.00  0.00
ATOM    137  O   THR C  66     -30.244  56.193 232.711  1.00  0.00
ATOM    138  CB  THR C  66     -28.445  58.602 231.099  1.00  0.00
ATOM    139  OG1 THR C  66     -28.471  59.673 230.151  1.00  0.00
ATOM    140  CG2 THR C  66     -27.731  57.402 230.489  1.00  0.00
ATOM    141  N   HIS C  67     -29.971  55.994 230.482  1.00  0.00
ATOM    142  CA  HIS C  67     -30.271  54.551 230.506  1.00  0.00
ATOM    143  C   HIS C  67     -29.231  53.756 229.724  1.00  0.00
ATOM    144  O   HIS C  67     -28.863  54.159 228.623  1.00  0.00
ATOM    145  CB  HIS C  67     -31.676  54.298 229.954  1.00  0.00
ATOM    146  CG  HIS C  67     -32.735  55.014 230.800  1.00  0.00
ATOM    147  ND1 HIS C  67     -33.253  54.551 231.929  1.00  0.00
ATOM    148  CD2 HIS C  67     -33.219  56.237 230.591  1.00  0.00
ATOM    149  CE1 HIS C  67     -34.048  55.501 232.411  1.00  0.00
ATOM    150  NE2 HIS C  67     -34.023  56.568 231.597  1.00  0.00
ATOM    151  N   LEU C  68     -28.839  52.635 230.314  1.00  0.00
ATOM    152  CA  LEU C  68     -27.821  51.757 229.713  1.00  0.00
ATOM    153  C   LEU C  68     -28.020  50.318 230.164  1.00  0.00
ATOM    154  O   LEU C  68     -28.273  50.100 231.344  1.00  0.00
ATOM    155  CB  LEU C  68     -26.441  52.248 230.154  1.00  0.00
ATOM    156  CG  LEU C  68     -25.413  52.299 229.021  1.00  0.00
ATOM    157  CD1 LEU C  68     -25.954  52.963 227.751  1.00  0.00
ATOM    158  CD2 LEU C  68     -24.231  53.126 229.515  1.00  0.00
ATOM    159  N   GLU C  69     -28.119  49.418 229.186  1.00  0.00
ATOM    160  CA  GLU C  69     -28.311  47.969 229.445  1.00  0.00
ATOM    161  C   GLU C  69     -29.562  47.700 230.319  1.00  0.00
ATOM    162  O   GLU C  69     -29.559  46.865 231.218  1.00  0.00
ATOM    163  CB  GLU C  69     -27.063  47.395 230.132  1.00  0.00
ATOM    164  CG  GLU C  69     -25.788  47.472 229.288  1.00  0.00
ATOM    165  CD  GLU C  69     -24.534  47.075 230.074  1.00  0.00
ATOM    166  OE1 GLU C  69     -24.656  46.494 231.177  1.00  0.00
ATOM    167  OE2 GLU C  69     -23.463  47.492 229.598  1.00  0.00
ATOM    168  N   GLY C  70     -30.591  48.533 230.100  1.00  0.00
ATOM    169  CA  GLY C  70     -31.829  48.530 230.912  1.00  0.00
ATOM    170  C   GLY C  70     -31.657  48.895 232.401  1.00  0.00
ATOM    171  O   GLY C  70     -32.568  48.677 233.193  1.00  0.00
ATOM    172  N   LYS C  71     -30.628  49.680 232.705  1.00  0.00
ATOM    173  CA  LYS C  71     -30.363  50.187 234.067  1.00  0.00
ATOM    174  C   LYS C  71     -30.549  51.708 234.050  1.00  0.00
ATOM    175  O   LYS C  71     -30.404  52.372 233.017  1.00  0.00
ATOM    176  CB  LYS C  71     -28.929  49.866 234.509  1.00  0.00
ATOM    177  CG  LYS C  71     -28.589  48.370 234.578  1.00  0.00
ATOM    178  CD  LYS C  71     -29.085  47.690 235.855  1.00  0.00
ATOM    179  CE  LYS C  71     -28.803  46.187 235.791  1.00  0.00
ATOM    180  NZ  LYS C  71     -29.421  45.476 236.918  1.00  0.00
ATOM    181  N   VAL C  72     -30.930  52.231 235.207  1.00  0.00
ATOM    182  CA  VAL C  72     -31.148  53.681 235.372  1.00  0.00
ATOM    183  C   VAL C  72     -29.886  54.279 236.010  1.00  0.00
ATOM    184  O   VAL C  72     -29.486  53.898 237.107  1.00  0.00
ATOM    185  CB  VAL C  72     -32.392  53.977 236.233  1.00  0.00
ATOM    186  CG1 VAL C  72     -32.659  55.483 236.313  1.00  0.00
ATOM    187  CG2 VAL C  72     -33.653  53.301 235.682  1.00  0.00
ATOM    188  N   ILE C  73     -29.382  55.314 235.354  1.00  0.00
ATOM    189  CA  ILE C  73     -28.194  56.053 235.828  1.00  0.00
ATOM    190  C   ILE C  73     -28.605  57.502 236.110  1.00  0.00
ATOM    191  O   ILE C  73     -28.983  58.239 235.195  1.00  0.00
ATOM    192  CB  ILE C  73     -27.061  56.006 234.785  1.00  0.00
ATOM    193  CG1 ILE C  73     -26.675  54.555 234.458  1.00  0.00
ATOM    194  CG2 ILE C  73     -25.832  56.790 235.278  1.00  0.00
ATOM    195  CD1 ILE C  73     -25.905  54.425 233.140  1.00  0.00
ATOM    196  N   LEU C  74     -28.555  57.858 237.385  1.00  0.00
ATOM    197  CA  LEU C  74     -28.779  59.249 237.807  1.00  0.00
ATOM    198  C   LEU C  74     -27.454  60.024 237.800  1.00  0.00
ATOM    199  O   LEU C  74     -26.453  59.561 238.342  1.00  0.00
ATOM    200  CB  LEU C  74     -29.448  59.229 239.184  1.00  0.00
ATOM    201  CG  LEU C  74     -29.873  60.593 239.748  1.00  0.00
ATOM    202  CD1 LEU C  74     -30.608  61.476 238.734  1.00  0.00
ATOM    203  CD2 LEU C  74     -30.825  60.325 240.911  1.00  0.00
ATOM    204  N   VAL C  75     -27.458  61.106 237.028  1.00  0.00
ATOM    205  CA  VAL C  75     -26.261  61.948 236.819  1.00  0.00
ATOM    206  C   VAL C  75     -26.548  63.367 237.339  1.00  0.00
ATOM    207  O   VAL C  75     -27.612  63.934 237.060  1.00  0.00
ATOM    208  CB  VAL C  75     -25.872  61.992 235.323  1.00  0.00
ATOM    209  CG1 VAL C  75     -24.520  62.681 235.107  1.00  0.00
ATOM    210  CG2 VAL C  75     -25.796  60.602 234.684  1.00  0.00
ATOM    211  N   ALA C  76     -25.541  63.902 238.018  1.00  0.00
ATOM    212  CA  ALA C  76     -25.500  65.301 238.479  1.00  0.00
ATOM    213  C   ALA C  76     -24.231  65.939 237.919  1.00  0.00
ATOM    214  O   ALA C  76     -23.200  65.276 237.820  1.00  0.00
ATOM    215  CB  ALA C  76     -25.408  65.363 240.001  1.00  0.00
ATOM    216  N   VAL C  77     -24.399  67.151 237.418  1.00  0.00
ATOM    217  CA  VAL C  77     -23.270  67.944 236.906  1.00  0.00
ATOM    218  C   VAL C  77     -23.226  69.298 237.621  1.00  0.00
ATOM    219  O   VAL C  77     -24.238  69.996 237.700  1.00  0.00
ATOM    220  CB  VAL C  77     -23.351  68.073 235.371  1.00  0.00
ATOM    221  CG1 VAL C  77     -24.594  68.817 234.867  1.00  0.00
ATOM    222  CG2 VAL C  77     -22.077  68.710 234.807  1.00  0.00
ATOM    223  N   HIS C  78     -22.022  69.639 238.049  1.00  0.00
ATOM    224  CA  HIS C  78     -21.733  70.981 238.569  1.00  0.00
ATOM    225  C   HIS C  78     -21.445  71.855 237.346  1.00  0.00
ATOM    226  O   HIS C  78     -20.426  71.687 236.679  1.00  0.00
ATOM    227  CB  HIS C  78     -20.537  70.891 239.514  1.00  0.00
ATOM    228  CG  HIS C  78     -20.151  72.259 240.082  1.00  0.00
ATOM    229  ND1 HIS C  78     -19.034  72.907 239.783  1.00  0.00
ATOM    230  CD2 HIS C  78     -20.835  72.993 240.948  1.00  0.00
ATOM    231  CE1 HIS C  78     -18.996  74.041 240.467  1.00  0.00
ATOM    232  NE2 HIS C  78     -20.122  74.090 241.166  1.00  0.00
ATOM    233  N   VAL C  79     -22.437  72.655 236.978  1.00  0.00
ATOM    234  CA  VAL C  79     -22.407  73.439 235.720  1.00  0.00
ATOM    235  C   VAL C  79     -21.162  74.334 235.554  1.00  0.00
ATOM    236  O   VAL C  79     -20.622  74.383 234.451  1.00  0.00
ATOM    237  CB  VAL C  79     -23.714  74.233 235.525  1.00  0.00
ATOM    238  CG1 VAL C  79     -23.729  75.040 234.220  1.00  0.00
ATOM    239  CG2 VAL C  79     -24.916  73.287 235.485  1.00  0.00
ATOM    240  N   ALA C  80     -20.670  74.940 236.632  1.00  0.00
ATOM    241  CA  ALA C  80     -19.514  75.856 236.532  1.00  0.00
ATOM    242  C   ALA C  80     -18.201  75.129 236.190  1.00  0.00
ATOM    243  O   ALA C  80     -17.370  75.667 235.468  1.00  0.00
ATOM    244  CB  ALA C  80     -19.358  76.674 237.816  1.00  0.00
ATOM    245  N   SER C  81     -18.092  73.875 236.625  1.00  0.00
ATOM    246  CA  SER C  81     -16.864  73.083 236.410  1.00  0.00
ATOM    247  C   SER C  81     -16.979  71.940 235.392  1.00  0.00
ATOM    248  O   SER C  81     -16.040  71.667 234.678  1.00  0.00
ATOM    249  CB  SER C  81     -16.329  72.518 237.727  1.00  0.00
ATOM    250  OG  SER C  81     -17.240  71.557 238.277  1.00  0.00
ATOM    251  N   GLY C  82     -18.127  71.279 235.266  1.00  0.00
ATOM    252  CA  GLY C  82     -18.197  70.056 234.441  1.00  0.00
ATOM    253  C   GLY C  82     -17.989  68.773 235.258  1.00  0.00
ATOM    254  O   GLY C  82     -18.282  67.701 234.748  1.00  0.00
ATOM    255  N   TYR C  83     -17.726  68.915 236.558  1.00  0.00
ATOM    256  CA  TYR C  83     -17.654  67.780 237.501  1.00  0.00
ATOM    257  C   TYR C  83     -19.013  67.075 237.564  1.00  0.00
ATOM    258  O   TYR C  83     -20.064  67.716 237.672  1.00  0.00
ATOM    259  CB  TYR C  83     -17.258  68.316 238.880  1.00  0.00
ATOM    260  CG  TYR C  83     -17.504  67.330 240.030  1.00  0.00
ATOM    261  CD1 TYR C  83     -18.732  67.331 240.677  1.00  0.00
ATOM    262  CD2 TYR C  83     -16.515  66.440 240.415  1.00  0.00
ATOM    263  CE1 TYR C  83     -18.976  66.446 241.719  1.00  0.00
ATOM    264  CE2 TYR C  83     -16.754  65.550 241.452  1.00  0.00
ATOM    265  CZ  TYR C  83     -17.981  65.552 242.103  1.00  0.00
ATOM    266  OH  TYR C  83     -18.172  64.686 243.125  1.00  0.00
ATOM    267  N   ILE C  84     -18.946  65.754 237.535  1.00  0.00
ATOM    268  CA  ILE C  84     -20.155  64.921 237.654  1.00  0.00
ATOM    269  C   ILE C  84     -20.040  63.901 238.793  1.00  0.00
ATOM    270  O   ILE C  84     -18.961  63.536 239.253  1.00  0.00
ATOM    271  CB  ILE C  84     -20.507  64.228 236.324  1.00  0.00
ATOM    272  CG1 ILE C  84     -19.424  63.213 235.915  1.00  0.00
ATOM    273  CG2 ILE C  84     -20.791  65.276 235.235  1.00  0.00
ATOM    274  CD1 ILE C  84     -19.753  62.373 234.675  1.00  0.00
ATOM    275  N   GLU C  85     -21.217  63.478 239.213  1.00  0.00
ATOM    276  CA  GLU C  85     -21.424  62.331 240.104  1.00  0.00
ATOM    277  C   GLU C  85     -22.538  61.526 239.450  1.00  0.00
ATOM    278  O   GLU C  85     -23.492  62.105 238.922  1.00  0.00
ATOM    279  CB  GLU C  85     -21.944  62.793 241.452  1.00  0.00
ATOM    280  CG  GLU C  85     -20.851  63.485 242.253  1.00  0.00
ATOM    281  CD  GLU C  85     -21.310  63.797 243.672  1.00  0.00
ATOM    282  OE1 GLU C  85     -22.346  63.234 244.082  1.00  0.00
ATOM    283  OE2 GLU C  85     -20.672  64.696 244.255  1.00  0.00
ATOM    284  N   ALA C  86     -22.278  60.244 239.288  1.00  0.00
ATOM    285  CA  ALA C  86     -23.284  59.349 238.699  1.00  0.00
ATOM    286  C   ALA C  86     -23.344  58.044 239.484  1.00  0.00
ATOM    287  O   ALA C  86     -22.462  57.741 240.287  1.00  0.00
ATOM    288  CB  ALA C  86     -22.958  59.097 237.228  1.00  0.00
ATOM    289  N   GLU C  87     -24.455  57.343 239.300  1.00  0.00
ATOM    290  CA  GLU C  87     -24.703  56.077 240.006  1.00  0.00
ATOM    291  C   GLU C  87     -25.951  55.398 239.451  1.00  0.00
ATOM    292  O   GLU C  87     -26.964  56.043 239.166  1.00  0.00
ATOM    293  CB  GLU C  87     -24.942  56.443 241.465  1.00  0.00
ATOM    294  CG  GLU C  87     -25.152  55.286 242.441  1.00  0.00
ATOM    295  CD  GLU C  87     -25.179  55.810 243.880  1.00  0.00
ATOM    296  OE1 GLU C  87     -24.923  57.022 244.060  1.00  0.00
ATOM    297  OE2 GLU C  87     -25.510  54.993 244.761  1.00  0.00
ATOM    298  N   VAL C  88     -25.812  54.092 239.287  1.00  0.00
ATOM    299  CA  VAL C  88     -26.956  53.236 238.922  1.00  0.00
ATOM    300  C   VAL C  88     -27.887  53.153 240.144  1.00  0.00
ATOM    301  O   VAL C  88     -27.449  52.942 241.272  1.00  0.00
ATOM    302  CB  VAL C  88     -26.492  51.842 238.468  1.00  0.00
ATOM    303  CG1 VAL C  88     -27.672  51.037 237.913  1.00  0.00
ATOM    304  CG2 VAL C  88     -25.402  51.913 237.393  1.00  0.00
ATOM    305  N   ILE C  89     -29.138  53.503 239.899  1.00  0.00
ATOM    306  CA  ILE C  89     -30.187  53.457 240.938  1.00  0.00
ATOM    307  C   ILE C  89     -31.176  52.306 240.660  1.00  0.00
ATOM    308  O   ILE C  89     -31.477  52.063 239.489  1.00  0.00
ATOM    309  CB  ILE C  89     -30.882  54.825 241.087  1.00  0.00
ATOM    310  CG1 ILE C  89     -31.475  55.329 239.760  1.00  0.00
ATOM    311  CG2 ILE C  89     -29.901  55.823 241.725  1.00  0.00
ATOM    312  CD1 ILE C  89     -32.378  56.562 239.883  1.00  0.00
ATOM    313  N   PRO C  90     -31.731  51.678 241.712  1.00  0.00
ATOM    314  CA  PRO C  90     -32.669  50.541 241.587  1.00  0.00
ATOM    315  C   PRO C  90     -33.845  50.867 240.655  1.00  0.00
ATOM    316  O   PRO C  90     -34.094  50.164 239.681  1.00  0.00
ATOM    317  CB  PRO C  90     -33.187  50.293 243.006  1.00  0.00
ATOM    318  CG  PRO C  90     -32.046  50.771 243.898  1.00  0.00
ATOM    319  CD  PRO C  90     -31.458  51.960 243.136  1.00  0.00
ATOM    320  N   ALA C  91     -34.481  52.009 240.901  1.00  0.00
ATOM    321  CA  ALA C  91     -35.638  52.461 240.108  1.00  0.00
ATOM    322  C   ALA C  91     -35.630  53.986 239.971  1.00  0.00
ATOM    323  O   ALA C  91     -35.153  54.701 240.853  1.00  0.00
ATOM    324  CB  ALA C  91     -36.928  51.982 240.778  1.00  0.00
ATOM    325  N   GLU C  92     -36.149  54.453 238.840  1.00  0.00
ATOM    326  CA  GLU C  92     -36.264  55.895 238.532  1.00  0.00
ATOM    327  C   GLU C  92     -37.414  56.545 239.327  1.00  0.00
ATOM    328  O   GLU C  92     -38.351  57.129 238.782  1.00  0.00
ATOM    329  CB  GLU C  92     -36.457  56.024 237.022  1.00  0.00
ATOM    330  CG  GLU C  92     -36.286  57.463 236.521  1.00  0.00
ATOM    331  CD  GLU C  92     -36.208  57.547 234.992  1.00  0.00
ATOM    332  OE1 GLU C  92     -36.077  56.492 234.340  1.00  0.00
ATOM    333  OE2 GLU C  92     -36.141  58.700 234.487  1.00  0.00
ATOM    334  N   THR C  93     -37.264  56.491 240.641  1.00  0.00
ATOM    335  CA  THR C  93     -38.289  56.983 241.577  1.00  0.00
ATOM    336  C   THR C  93     -37.800  58.258 242.265  1.00  0.00
ATOM    337  O   THR C  93     -36.602  58.550 242.292  1.00  0.00
ATOM    338  CB  THR C  93     -38.622  55.926 242.640  1.00  0.00
ATOM    339  OG1 THR C  93     -37.485  55.684 243.480  1.00  0.00
ATOM    340  CG2 THR C  93     -39.152  54.633 242.009  1.00  0.00
ATOM    341  N   GLY C  94     -38.778  58.990 242.804  1.00  0.00
ATOM    342  CA  GLY C  94     -38.514  60.185 243.629  1.00  0.00
ATOM    343  C   GLY C  94     -37.737  59.856 244.912  1.00  0.00
ATOM    344  O   GLY C  94     -36.939  60.660 245.373  1.00  0.00
ATOM    345  N   GLN C  95     -37.908  58.625 245.391  1.00  0.00
ATOM    346  CA  GLN C  95     -37.210  58.124 246.588  1.00  0.00
ATOM    347  C   GLN C  95     -35.701  57.943 246.361  1.00  0.00
ATOM    348  O   GLN C  95     -34.882  58.584 247.014  1.00  0.00
ATOM    349  CB  GLN C  95     -37.863  56.823 247.071  1.00  0.00
ATOM    350  CG  GLN C  95     -37.351  56.410 248.458  1.00  0.00
ATOM    351  CD  GLN C  95     -37.498  57.546 249.479  1.00  0.00
ATOM    352  OE1 GLN C  95     -36.732  58.498 249.507  1.00  0.00
ATOM    353  NE2 GLN C  95     -38.588  57.546 250.208  1.00  0.00
ATOM    354  N   GLU C  96     -35.379  57.259 245.263  1.00  0.00
ATOM    355  CA  GLU C  96     -33.973  57.069 244.847  1.00  0.00
ATOM    356  C   GLU C  96     -33.302  58.408 244.518  1.00  0.00
ATOM    357  O   GLU C  96     -32.186  58.685 244.951  1.00  0.00
ATOM    358  CB  GLU C  96     -33.870  56.137 243.636  1.00  0.00
ATOM    359  CG  GLU C  96     -34.247  54.689 243.973  1.00  0.00
ATOM    360  CD  GLU C  96     -33.464  54.099 245.155  1.00  0.00
ATOM    361  OE1 GLU C  96     -32.268  54.435 245.295  1.00  0.00
ATOM    362  OE2 GLU C  96     -34.100  53.299 245.869  1.00  0.00
ATOM    363  N   THR C  97     -34.072  59.264 243.846  1.00  0.00
ATOM    364  CA  THR C  97     -33.637  60.630 243.487  1.00  0.00
ATOM    365  C   THR C  97     -33.368  61.488 244.739  1.00  0.00
ATOM    366  O   THR C  97     -32.338  62.155 244.794  1.00  0.00
ATOM    367  CB  THR C  97     -34.654  61.298 242.544  1.00  0.00
ATOM    368  OG1 THR C  97     -34.761  60.511 241.351  1.00  0.00
ATOM    369  CG2 THR C  97     -34.240  62.716 242.135  1.00  0.00
ATOM    370  N   ALA C  98     -34.239  61.376 245.742  1.00  0.00
ATOM    371  CA  ALA C  98     -34.110  62.138 246.999  1.00  0.00
ATOM    372  C   ALA C  98     -32.838  61.749 247.764  1.00  0.00
ATOM    373  O   ALA C  98     -32.045  62.627 248.095  1.00  0.00
ATOM    374  CB  ALA C  98     -35.334  61.910 247.885  1.00  0.00
ATOM    375  N   TYR C  99     -32.544  60.445 247.767  1.00  0.00
ATOM    376  CA  TYR C  99     -31.314  59.897 248.377  1.00  0.00
ATOM    377  C   TYR C  99     -30.042  60.494 247.756  1.00  0.00
ATOM    378  O   TYR C  99     -29.241  61.120 248.446  1.00  0.00
ATOM    379  CB  TYR C  99     -31.257  58.369 248.240  1.00  0.00
ATOM    380  CG  TYR C  99     -32.347  57.579 248.977  1.00  0.00
ATOM    381  CD1 TYR C  99     -32.875  58.000 250.191  1.00  0.00
ATOM    382  CD2 TYR C  99     -32.765  56.375 248.427  1.00  0.00
ATOM    383  CE1 TYR C  99     -33.817  57.222 250.851  1.00  0.00
ATOM    384  CE2 TYR C  99     -33.703  55.589 249.083  1.00  0.00
ATOM    385  CZ  TYR C  99     -34.226  56.010 250.302  1.00  0.00
ATOM    386  OH  TYR C  99     -35.167  55.262 250.926  1.00  0.00
ATOM    387  N   PHE C 100     -29.994  60.479 246.424  1.00  0.00
ATOM    388  CA  PHE C 100     -28.861  61.030 245.655  1.00  0.00
ATOM    389  C   PHE C 100     -28.645  62.540 245.892  1.00  0.00
ATOM    390  O   PHE C 100     -27.508  62.993 246.015  1.00  0.00
ATOM    391  CB  PHE C 100     -29.110  60.722 244.178  1.00  0.00
ATOM    392  CG  PHE C 100     -27.930  61.117 243.286  1.00  0.00
ATOM    393  CD1 PHE C 100     -27.864  62.406 242.785  1.00  0.00
ATOM    394  CD2 PHE C 100     -26.986  60.171 242.913  1.00  0.00
ATOM    395  CE1 PHE C 100     -26.855  62.748 241.900  1.00  0.00
ATOM    396  CE2 PHE C 100     -25.978  60.510 242.018  1.00  0.00
ATOM    397  CZ  PHE C 100     -25.913  61.802 241.505  1.00  0.00
ATOM    398  N   LEU C 101     -29.744  63.289 245.986  1.00  0.00
ATOM    399  CA  LEU C 101     -29.726  64.743 246.240  1.00  0.00
ATOM    400  C   LEU C 101     -29.222  65.083 247.651  1.00  0.00
ATOM    401  O   LEU C 101     -28.387  65.970 247.811  1.00  0.00
ATOM    402  CB  LEU C 101     -31.156  65.255 246.042  1.00  0.00
ATOM    403  CG  LEU C 101     -31.395  66.460 245.118  1.00  0.00
ATOM    404  CD1 LEU C 101     -30.283  66.761 244.106  1.00  0.00
ATOM    405  CD2 LEU C 101     -32.678  66.154 244.347  1.00  0.00
ATOM    406  N   LEU C 102     -29.626  64.257 248.616  1.00  0.00
ATOM    407  CA  LEU C 102     -29.203  64.377 250.025  1.00  0.00
ATOM    408  C   LEU C 102     -27.708  64.098 250.217  1.00  0.00
ATOM    409  O   LEU C 102     -27.023  64.852 250.903  1.00  0.00
ATOM    410  CB  LEU C 102     -30.060  63.429 250.872  1.00  0.00
ATOM    411  CG  LEU C 102     -31.140  64.055 251.775  1.00  0.00
ATOM    412  CD1 LEU C 102     -31.605  65.467 251.391  1.00  0.00
ATOM    413  CD2 LEU C 102     -32.350  63.119 251.755  1.00  0.00
ATOM    414  N   LYS C 103     -27.199  63.133 249.448  1.00  0.00
ATOM    415  CA  LYS C 103     -25.761  62.799 249.428  1.00  0.00
ATOM    416  C   LYS C 103     -24.917  63.949 248.863  1.00  0.00
ATOM    417  O   LYS C 103     -24.018  64.460 249.523  1.00  0.00
ATOM    418  CB  LYS C 103     -25.483  61.566 248.573  1.00  0.00
ATOM    419  CG  LYS C 103     -25.964  60.269 249.216  1.00  0.00
ATOM    420  CD  LYS C 103     -25.139  59.145 248.601  1.00  0.00
ATOM    421  CE  LYS C 103     -26.025  58.166 247.839  1.00  0.00
ATOM    422  NZ  LYS C 103     -25.295  57.687 246.667  1.00  0.00
ATOM    423  N   LEU C 104     -25.342  64.411 247.688  1.00  0.00
ATOM    424  CA  LEU C 104     -24.710  65.525 246.958  1.00  0.00
ATOM    425  C   LEU C 104     -24.652  66.807 247.811  1.00  0.00
ATOM    426  O   LEU C 104     -23.590  67.412 247.940  1.00  0.00
ATOM    427  CB  LEU C 104     -25.535  65.749 245.685  1.00  0.00
ATOM    428  CG  LEU C 104     -24.967  66.802 244.730  1.00  0.00
ATOM    429  CD1 LEU C 104     -23.740  66.275 243.988  1.00  0.00
ATOM    430  CD2 LEU C 104     -26.047  67.220 243.734  1.00  0.00
ATOM    431  N   ALA C 105     -25.776  67.125 248.456  1.00  0.00
ATOM    432  CA  ALA C 105     -25.911  68.311 249.325  1.00  0.00
ATOM    433  C   ALA C 105     -25.077  68.233 250.615  1.00  0.00
ATOM    434  O   ALA C 105     -24.649  69.263 251.128  1.00  0.00
ATOM    435  CB  ALA C 105     -27.383  68.529 249.670  1.00  0.00
ATOM    436  N   GLY C 106     -24.886  67.006 251.125  1.00  0.00
ATOM    437  CA  GLY C 106     -24.016  66.744 252.291  1.00  0.00
ATOM    438  C   GLY C 106     -22.532  67.062 252.038  1.00  0.00
ATOM    439  O   GLY C 106     -21.778  67.273 252.985  1.00  0.00
ATOM    440  N   ARG C 107     -22.125  67.022 250.770  1.00  0.00
ATOM    441  CA  ARG C 107     -20.707  67.231 250.413  1.00  0.00
ATOM    442  C   ARG C 107     -20.404  68.575 249.727  1.00  0.00
ATOM    443  O   ARG C 107     -19.320  69.123 249.908  1.00  0.00
ATOM    444  CB  ARG C 107     -20.181  66.026 249.623  1.00  0.00
ATOM    445  CG  ARG C 107     -20.221  66.149 248.091  1.00  0.00
ATOM    446  CD  ARG C 107     -19.854  64.897 247.291  1.00  0.00
ATOM    447  NE  ARG C 107     -20.188  63.703 248.076  1.00  0.00
ATOM    448  CZ  ARG C 107     -20.996  62.698 247.761  1.00  0.00
ATOM    449  NH1 ARG C 107     -21.644  62.653 246.620  1.00  0.00
ATOM    450  NH2 ARG C 107     -21.194  61.718 248.620  1.00  0.00
ATOM    451  N   TRP C 108     -21.333  69.040 248.895  1.00  0.00
ATOM    452  CA  TRP C 108     -21.165  70.299 248.149  1.00  0.00
ATOM    453  C   TRP C 108     -22.184  71.347 248.618  1.00  0.00
ATOM    454  O   TRP C 108     -23.268  70.978 249.079  1.00  0.00
ATOM    455  CB  TRP C 108     -21.355  70.087 246.644  1.00  0.00
ATOM    456  CG  TRP C 108     -20.437  69.019 246.052  1.00  0.00
ATOM    457  CD1 TRP C 108     -20.896  67.918 245.498  1.00  0.00
ATOM    458  CD2 TRP C 108     -19.054  69.008 245.941  1.00  0.00
ATOM    459  NE1 TRP C 108     -19.881  67.202 245.036  1.00  0.00
ATOM    460  CE2 TRP C 108     -18.736  67.828 245.288  1.00  0.00
ATOM    461  CE3 TRP C 108     -18.047  69.892 246.307  1.00  0.00
ATOM    462  CZ2 TRP C 108     -17.411  67.518 245.002  1.00  0.00
ATOM    463  CZ3 TRP C 108     -16.720  69.573 246.042  1.00  0.00
ATOM    464  CH2 TRP C 108     -16.403  68.385 245.394  1.00  0.00
ATOM    465  N   PRO C 109     -21.886  72.638 248.406  1.00  0.00
ATOM    466  CA  PRO C 109     -22.808  73.726 248.770  1.00  0.00
ATOM    467  C   PRO C 109     -23.803  73.963 247.621  1.00  0.00
ATOM    468  O   PRO C 109     -23.660  74.857 246.787  1.00  0.00
ATOM    469  CB  PRO C 109     -21.871  74.902 249.054  1.00  0.00
ATOM    470  CG  PRO C 109     -20.705  74.696 248.085  1.00  0.00
ATOM    471  CD  PRO C 109     -20.596  73.179 247.927  1.00  0.00
ATOM    472  N   VAL C 110     -24.749  73.037 247.519  1.00  0.00
ATOM    473  CA  VAL C 110     -25.766  73.057 246.449  1.00  0.00
ATOM    474  C   VAL C 110     -26.808  74.138 246.775  1.00  0.00
ATOM    475  O   VAL C 110     -27.532  74.035 247.761  1.00  0.00
ATOM    476  CB  VAL C 110     -26.433  71.679 246.285  1.00  0.00
ATOM    477  CG1 VAL C 110     -27.349  71.678 245.062  1.00  0.00
ATOM    478  CG2 VAL C 110     -25.416  70.541 246.130  1.00  0.00
ATOM    479  N   LYS C 111     -26.943  75.077 245.848  1.00  0.00
ATOM    480  CA  LYS C 111     -27.907  76.185 246.003  1.00  0.00
ATOM    481  C   LYS C 111     -29.122  75.991 245.091  1.00  0.00
ATOM    482  O   LYS C 111     -30.261  76.235 245.481  1.00  0.00
ATOM    483  CB  LYS C 111     -27.235  77.530 245.699  1.00  0.00
ATOM    484  CG  LYS C 111     -26.021  77.836 246.587  1.00  0.00
ATOM    485  CD  LYS C 111     -26.356  77.983 248.075  1.00  0.00
ATOM    486  CE  LYS C 111     -25.727  76.851 248.891  1.00  0.00
ATOM    487  NZ  LYS C 111     -25.206  77.362 250.164  1.00  0.00
ATOM    488  N   THR C 112     -28.853  75.620 243.842  1.00  0.00
ATOM    489  CA  THR C 112     -29.923  75.416 242.847  1.00  0.00
ATOM    490  C   THR C 112     -29.659  74.159 242.014  1.00  0.00
ATOM    491  O   THR C 112     -28.595  73.987 241.419  1.00  0.00
ATOM    492  CB  THR C 112     -30.033  76.639 241.926  1.00  0.00
ATOM    493  OG1 THR C 112     -30.041  77.841 242.698  1.00  0.00
ATOM    494  CG2 THR C 112     -31.314  76.598 241.097  1.00  0.00
ATOM    495  N   VAL C 113     -30.730  73.399 241.846  1.00  0.00
ATOM    496  CA  VAL C 113     -30.726  72.198 240.994  1.00  0.00
ATOM    497  C   VAL C 113     -31.783  72.390 239.900  1.00  0.00
ATOM    498  O   VAL C 113     -32.954  72.662 240.165  1.00  0.00
ATOM    499  CB  VAL C 113     -30.969  70.930 241.838  1.00  0.00
ATOM    500  CG1 VAL C 113     -31.126  69.673 240.982  1.00  0.00
ATOM    501  CG2 VAL C 113     -29.788  70.662 242.768  1.00  0.00
ATOM    502  N   HIS C 114     -31.357  72.072 238.688  1.00  0.00
ATOM    503  CA  HIS C 114     -32.230  72.054 237.505  1.00  0.00
ATOM    504  C   HIS C 114     -32.413  70.598 237.093  1.00  0.00
ATOM    505  O   HIS C 114     -31.459  69.821 236.998  1.00  0.00
ATOM    506  CB  HIS C 114     -31.570  72.805 236.350  1.00  0.00
ATOM    507  CG  HIS C 114     -31.562  74.319 236.546  1.00  0.00
ATOM    508  ND1 HIS C 114     -32.471  75.149 236.052  1.00  0.00
ATOM    509  CD2 HIS C 114     -30.616  75.034 237.143  1.00  0.00
ATOM    510  CE1 HIS C 114     -32.084  76.391 236.329  1.00  0.00
ATOM    511  NE2 HIS C 114     -30.941  76.313 237.006  1.00  0.00
ATOM    512  N   THR C 115     -33.648  70.249 236.775  1.00  0.00
ATOM    513  CA  THR C 115     -33.987  68.872 236.355  1.00  0.00
ATOM    514  C   THR C 115     -35.112  68.989 235.321  1.00  0.00
ATOM    515  O   THR C 115     -35.741  70.030 235.203  1.00  0.00
ATOM    516  CB  THR C 115     -34.445  67.971 237.525  1.00  0.00
ATOM    517  OG1 THR C 115     -35.789  68.285 237.882  1.00  0.00
ATOM    518  CG2 THR C 115     -33.542  68.022 238.762  1.00  0.00
ATOM    519  N   ASP C 116     -35.260  68.006 234.438  1.00  0.00
ATOM    520  CA  ASP C 116     -36.467  67.988 233.572  1.00  0.00
ATOM    521  C   ASP C 116     -37.743  67.792 234.439  1.00  0.00
ATOM    522  O   ASP C 116     -37.634  67.624 235.646  1.00  0.00
ATOM    523  CB  ASP C 116     -36.311  66.983 232.411  1.00  0.00
ATOM    524  CG  ASP C 116     -36.287  65.493 232.797  1.00  0.00
ATOM    525  OD1 ASP C 116     -36.955  65.101 233.757  1.00  0.00
ATOM    526  OD2 ASP C 116     -35.557  64.655 232.139  1.00  0.00
ATOM    527  N   ASN C 117     -38.862  67.459 233.804  1.00  0.00
ATOM    528  CA  ASN C 117     -40.113  67.247 234.565  1.00  0.00
ATOM    529  C   ASN C 117     -40.517  65.784 234.813  1.00  0.00
ATOM    530  O   ASN C 117     -41.697  65.461 234.930  1.00  0.00
ATOM    531  CB  ASN C 117     -41.249  67.987 233.863  1.00  0.00
ATOM    532  CG  ASN C 117     -40.964  69.481 233.773  1.00  0.00
ATOM    533  OD1 ASN C 117     -41.148  70.244 234.703  1.00  0.00
ATOM    534  ND2 ASN C 117     -40.421  69.889 232.649  1.00  0.00
ATOM    535  N   GLY C 118     -39.516  64.897 234.923  1.00  0.00
ATOM    536  CA  GLY C 118     -39.785  63.473 235.216  1.00  0.00
ATOM    537  C   GLY C 118     -40.563  63.417 236.539  1.00  0.00
ATOM    538  O   GLY C 118     -40.263  64.184 237.451  1.00  0.00
ATOM    539  N   SER C 119     -41.508  62.492 236.630  1.00  0.00
ATOM    540  CA  SER C 119     -42.277  62.269 237.874  1.00  0.00
ATOM    541  C   SER C 119     -41.391  62.038 239.106  1.00  0.00
ATOM    542  O   SER C 119     -41.667  62.611 240.155  1.00  0.00
ATOM    543  CB  SER C 119     -43.257  61.108 237.707  1.00  0.00
ATOM    544  OG  SER C 119     -42.643  60.058 236.950  1.00  0.00
ATOM    545  N   ASN C 120     -40.199  61.488 238.869  1.00  0.00
ATOM    546  CA  ASN C 120     -39.203  61.270 239.937  1.00  0.00
ATOM    547  C   ASN C 120     -38.627  62.608 240.440  1.00  0.00
ATOM    548  O   ASN C 120     -38.589  62.845 241.637  1.00  0.00
ATOM    549  CB  ASN C 120     -38.100  60.319 239.458  1.00  0.00
ATOM    550  CG  ASN C 120     -37.147  60.927 238.423  1.00  0.00
ATOM    551  OD1 ASN C 120     -37.485  61.196 237.273  1.00  0.00
ATOM    552  ND2 ASN C 120     -35.965  61.263 238.884  1.00  0.00
ATOM    553  N   PHE C 121     -38.385  63.526 239.508  1.00  0.00
ATOM    554  CA  PHE C 121     -37.874  64.875 239.818  1.00  0.00
ATOM    555  C   PHE C 121     -38.917  65.816 240.439  1.00  0.00
ATOM    556  O   PHE C 121     -38.577  66.650 241.260  1.00  0.00
ATOM    557  CB  PHE C 121     -37.266  65.513 238.570  1.00  0.00
ATOM    558  CG  PHE C 121     -35.945  64.834 238.189  1.00  0.00
ATOM    559  CD1 PHE C 121     -34.878  64.831 239.076  1.00  0.00
ATOM    560  CD2 PHE C 121     -35.837  64.190 236.967  1.00  0.00
ATOM    561  CE1 PHE C 121     -33.701  64.173 238.748  1.00  0.00
ATOM    562  CE2 PHE C 121     -34.662  63.522 236.638  1.00  0.00
ATOM    563  CZ  PHE C 121     -33.596  63.505 237.532  1.00  0.00
ATOM    564  N   THR C 122     -40.184  65.591 240.116  1.00  0.00
ATOM    565  CA  THR C 122     -41.289  66.453 240.593  1.00  0.00
ATOM    566  C   THR C 122     -41.994  65.913 241.847  1.00  0.00
ATOM    567  O   THR C 122     -42.857  66.580 242.408  1.00  0.00
ATOM    568  CB  THR C 122     -42.323  66.705 239.485  1.00  0.00
ATOM    569  OG1 THR C 122     -42.803  65.454 238.982  1.00  0.00
ATOM    570  CG2 THR C 122     -41.744  67.533 238.334  1.00  0.00
ATOM    571  N   SER C 123     -41.684  64.673 242.228  1.00  0.00
ATOM    572  CA  SER C 123     -42.286  64.030 243.415  1.00  0.00
ATOM    573  C   SER C 123     -42.093  64.898 244.669  1.00  0.00
ATOM    574  O   SER C 123     -41.060  65.552 244.823  1.00  0.00
ATOM    575  CB  SER C 123     -41.669  62.648 243.651  1.00  0.00
ATOM    576  OG  SER C 123     -40.314  62.765 244.093  1.00  0.00
ATOM    577  N   THR C 124     -43.012  64.709 245.609  1.00  0.00
ATOM    578  CA  THR C 124     -42.968  65.376 246.928  1.00  0.00
ATOM    579  C   THR C 124     -41.759  64.937 247.772  1.00  0.00
ATOM    580  O   THR C 124     -41.229  65.731 248.536  1.00  0.00
ATOM    581  CB  THR C 124     -44.279  65.193 247.712  1.00  0.00
ATOM    582  OG1 THR C 124     -44.168  65.874 248.962  1.00  0.00
ATOM    583  CG2 THR C 124     -44.667  63.723 247.923  1.00  0.00
ATOM    584  N   THR C 125     -41.220  63.752 247.487  1.00  0.00
ATOM    585  CA  THR C 125     -40.046  63.229 248.221  1.00  0.00
ATOM    586  C   THR C 125     -38.804  64.053 247.847  1.00  0.00
ATOM    587  O   THR C 125     -38.055  64.485 248.715  1.00  0.00
ATOM    588  CB  THR C 125     -39.779  61.748 247.921  1.00  0.00
ATOM    589  OG1 THR C 125     -40.996  61.003 248.027  1.00  0.00
ATOM    590  CG2 THR C 125     -38.737  61.162 248.880  1.00  0.00
ATOM    591  N   VAL C 126     -38.708  64.393 246.564  1.00  0.00
ATOM    592  CA  VAL C 126     -37.608  65.241 246.055  1.00  0.00
ATOM    593  C   VAL C 126     -37.815  66.683 246.539  1.00  0.00
ATOM    594  O   VAL C 126     -36.881  67.298 247.042  1.00  0.00
ATOM    595  CB  VAL C 126     -37.492  65.156 244.525  1.00  0.00
ATOM    596  CG1 VAL C 126     -36.434  66.108 243.954  1.00  0.00
ATOM    597  CG2 VAL C 126     -37.087  63.738 244.138  1.00  0.00
ATOM    598  N   LYS C 127     -39.047  67.173 246.414  1.00  0.00
ATOM    599  CA  LYS C 127     -39.421  68.511 246.919  1.00  0.00
ATOM    600  C   LYS C 127     -39.098  68.687 248.407  1.00  0.00
ATOM    601  O   LYS C 127     -38.396  69.624 248.772  1.00  0.00
ATOM    602  CB  LYS C 127     -40.912  68.785 246.734  1.00  0.00
ATOM    603  CG  LYS C 127     -41.239  68.827 245.252  1.00  0.00
ATOM    604  CD  LYS C 127     -42.478  69.675 244.976  1.00  0.00
ATOM    605  CE  LYS C 127     -42.342  70.346 243.607  1.00  0.00
ATOM    606  NZ  LYS C 127     -41.973  69.372 242.571  1.00  0.00
ATOM    607  N   ALA C 128     -39.453  67.666 249.182  1.00  0.00
ATOM    608  CA  ALA C 128     -39.179  67.604 250.630  1.00  0.00
ATOM    609  C   ALA C 128     -37.671  67.571 250.918  1.00  0.00
ATOM    610  O   ALA C 128     -37.183  68.383 251.699  1.00  0.00
ATOM    611  CB  ALA C 128     -39.856  66.375 251.241  1.00  0.00
ATOM    612  N   ALA C 129     -36.944  66.782 250.123  1.00  0.00
ATOM    613  CA  ALA C 129     -35.477  66.657 250.230  1.00  0.00
ATOM    614  C   ALA C 129     -34.753  67.980 249.927  1.00  0.00
ATOM    615  O   ALA C 129     -33.966  68.450 250.744  1.00  0.00
ATOM    616  CB  ALA C 129     -34.978  65.558 249.289  1.00  0.00
ATOM    617  N   CYS C 130     -35.180  68.650 248.857  1.00  0.00
ATOM    618  CA  CYS C 130     -34.605  69.949 248.456  1.00  0.00
ATOM    619  C   CYS C 130     -34.883  71.036 249.497  1.00  0.00
ATOM    620  O   CYS C 130     -33.961  71.744 249.892  1.00  0.00
ATOM    621  CB  CYS C 130     -35.146  70.406 247.102  1.00  0.00
ATOM    622  SG  CYS C 130     -34.524  69.415 245.700  1.00  0.00
ATOM    623  N   TRP C 131     -36.091  71.005 250.059  1.00  0.00
ATOM    624  CA  TRP C 131     -36.513  71.971 251.089  1.00  0.00
ATOM    625  C   TRP C 131     -35.655  71.805 252.354  1.00  0.00
ATOM    626  O   TRP C 131     -34.955  72.744 252.723  1.00  0.00
ATOM    627  CB  TRP C 131     -38.002  71.780 251.390  1.00  0.00
ATOM    628  CG  TRP C 131     -38.602  73.005 252.092  1.00  0.00
ATOM    629  CD1 TRP C 131     -38.675  73.206 253.401  1.00  0.00
ATOM    630  CD2 TRP C 131     -39.214  74.086 251.473  1.00  0.00
ATOM    631  NE1 TRP C 131     -39.302  74.354 253.644  1.00  0.00
ATOM    632  CE2 TRP C 131     -39.652  74.919 252.491  1.00  0.00
ATOM    633  CE3 TRP C 131     -39.445  74.421 250.145  1.00  0.00
ATOM    634  CZ2 TRP C 131     -40.329  76.095 252.182  1.00  0.00
ATOM    635  CZ3 TRP C 131     -40.088  75.613 249.835  1.00  0.00
ATOM    636  CH2 TRP C 131     -40.529  76.450 250.854  1.00  0.00
ATOM    637  N   TRP C 132     -35.503  70.553 252.801  1.00  0.00
ATOM    638  CA  TRP C 132     -34.651  70.206 253.961  1.00  0.00
ATOM    639  C   TRP C 132     -33.184  70.634 253.767  1.00  0.00
ATOM    640  O   TRP C 132     -32.590  71.223 254.665  1.00  0.00
ATOM    641  CB  TRP C 132     -34.715  68.696 254.229  1.00  0.00
ATOM    642  CG  TRP C 132     -34.028  68.302 255.546  1.00  0.00
ATOM    643  CD1 TRP C 132     -34.614  68.247 256.737  1.00  0.00
ATOM    644  CD2 TRP C 132     -32.691  67.976 255.733  1.00  0.00
ATOM    645  NE1 TRP C 132     -33.721  67.906 257.664  1.00  0.00
ATOM    646  CE2 TRP C 132     -32.533  67.735 257.090  1.00  0.00
ATOM    647  CE3 TRP C 132     -31.600  67.872 254.878  1.00  0.00
ATOM    648  CZ2 TRP C 132     -31.283  67.394 257.598  1.00  0.00
ATOM    649  CZ3 TRP C 132     -30.360  67.496 255.377  1.00  0.00
ATOM    650  CH2 TRP C 132     -30.202  67.255 256.738  1.00  0.00
ATOM    651  N   ALA C 133     -32.656  70.406 252.566  1.00  0.00
ATOM    652  CA  ALA C 133     -31.251  70.724 252.248  1.00  0.00
ATOM    653  C   ALA C 133     -30.971  72.193 251.874  1.00  0.00
ATOM    654  O   ALA C 133     -29.821  72.553 251.629  1.00  0.00
ATOM    655  CB  ALA C 133     -30.775  69.766 251.156  1.00  0.00
ATOM    656  N   GLY C 134     -32.038  72.993 251.735  1.00  0.00
ATOM    657  CA  GLY C 134     -31.920  74.412 251.336  1.00  0.00
ATOM    658  C   GLY C 134     -31.509  74.531 249.859  1.00  0.00
ATOM    659  O   GLY C 134     -30.755  75.418 249.469  1.00  0.00
ATOM    660  N   ILE C 135     -32.107  73.666 249.046  1.00  0.00
ATOM    661  CA  ILE C 135     -31.870  73.627 247.590  1.00  0.00
ATOM    662  C   ILE C 135     -33.114  74.211 246.909  1.00  0.00
ATOM    663  O   ILE C 135     -34.219  73.682 247.034  1.00  0.00
ATOM    664  CB  ILE C 135     -31.623  72.183 247.102  1.00  0.00
ATOM    665  CG1 ILE C 135     -30.361  71.583 247.739  1.00  0.00
ATOM    666  CG2 ILE C 135     -31.531  72.123 245.567  1.00  0.00
ATOM    667  CD1 ILE C 135     -30.299  70.055 247.605  1.00  0.00
ATOM    668  N   LYS C 136     -32.851  75.180 246.044  1.00  0.00
ATOM    669  CA  LYS C 136     -33.881  75.673 245.116  1.00  0.00
ATOM    670  C   LYS C 136     -33.939  74.740 243.898  1.00  0.00
ATOM    671  O   LYS C 136     -32.959  74.515 243.185  1.00  0.00
ATOM    672  CB  LYS C 136     -33.573  77.098 244.663  1.00  0.00
ATOM    673  CG  LYS C 136     -34.819  77.733 244.043  1.00  0.00
ATOM    674  CD  LYS C 136     -34.429  78.989 243.271  1.00  0.00
ATOM    675  CE  LYS C 136     -35.657  79.845 242.963  1.00  0.00
ATOM    676  NZ  LYS C 136     -35.238  81.190 242.555  1.00  0.00
ATOM    677  N   GLN C 137     -35.122  74.186 243.689  1.00  0.00
ATOM    678  CA  GLN C 137     -35.369  73.315 242.530  1.00  0.00
ATOM    679  C   GLN C 137     -35.977  74.158 241.405  1.00  0.00
ATOM    680  O   GLN C 137     -36.809  75.032 241.632  1.00  0.00
ATOM    681  CB  GLN C 137     -36.318  72.214 242.983  1.00  0.00
ATOM    682  CG  GLN C 137     -36.408  71.046 241.996  1.00  0.00
ATOM    683  CD  GLN C 137     -37.148  69.828 242.566  1.00  0.00
ATOM    684  OE1 GLN C 137     -37.192  68.781 241.941  1.00  0.00
ATOM    685  NE2 GLN C 137     -37.735  69.940 243.744  1.00  0.00
ATOM    686  N   GLU C 138     -35.484  73.905 240.201  1.00  0.00
ATOM    687  CA  GLU C 138     -35.927  74.601 238.981  1.00  0.00
ATOM    688  C   GLU C 138     -36.286  73.521 237.959  1.00  0.00
ATOM    689  O   GLU C 138     -35.472  72.641 237.660  1.00  0.00
ATOM    690  CB  GLU C 138     -34.771  75.438 238.432  1.00  0.00
ATOM    691  CG  GLU C 138     -34.275  76.518 239.401  1.00  0.00
ATOM    692  CD  GLU C 138     -35.080  77.820 239.438  1.00  0.00
ATOM    693  OE1 GLU C 138     -36.108  77.897 238.725  1.00  0.00
ATOM    694  OE2 GLU C 138     -34.570  78.759 240.078  1.00  0.00
ATOM    695  N   PHE C 139     -37.449  73.673 237.343  1.00  0.00
ATOM    696  CA  PHE C 139     -37.942  72.632 236.423  1.00  0.00
ATOM    697  C   PHE C 139     -37.735  73.038 234.967  1.00  0.00
ATOM    698  O   PHE C 139     -38.207  74.066 234.493  1.00  0.00
ATOM    699  CB  PHE C 139     -39.407  72.284 236.676  1.00  0.00
ATOM    700  CG  PHE C 139     -39.580  71.705 238.080  1.00  0.00
ATOM    701  CD1 PHE C 139     -39.797  72.575 239.138  1.00  0.00
ATOM    702  CD2 PHE C 139     -39.473  70.339 238.299  1.00  0.00
ATOM    703  CE1 PHE C 139     -39.912  72.081 240.428  1.00  0.00
ATOM    704  CE2 PHE C 139     -39.585  69.844 239.593  1.00  0.00
ATOM    705  CZ  PHE C 139     -39.803  70.715 240.655  1.00  0.00
ATOM    706  N   GLY C 140     -37.049  72.128 234.284  1.00  0.00
ATOM    707  CA  GLY C 140     -36.608  72.321 232.894  1.00  0.00
ATOM    708  C   GLY C 140     -35.105  72.619 232.894  1.00  0.00
ATOM    709  O   GLY C 140     -34.591  73.426 233.665  1.00  0.00
ATOM    710  N   ILE C 141     -34.406  71.857 232.062  1.00  0.00
ATOM    711  CA  ILE C 141     -32.954  72.057 231.887  1.00  0.00
ATOM    712  C   ILE C 141     -32.773  73.242 230.928  1.00  0.00
ATOM    713  O   ILE C 141     -33.309  73.153 229.828  1.00  0.00
ATOM    714  CB  ILE C 141     -32.279  70.762 231.387  1.00  0.00
ATOM    715  CG1 ILE C 141     -32.358  69.654 232.452  1.00  0.00
ATOM    716  CG2 ILE C 141     -30.840  70.957 230.876  1.00  0.00
ATOM    717  CD1 ILE C 141     -31.772  70.037 233.817  1.00  0.00
ATOM    718  N   PRO C 142     -31.994  74.261 231.310  1.00  0.00
ATOM    719  CA  PRO C 142     -31.718  75.421 230.439  1.00  0.00
ATOM    720  C   PRO C 142     -31.236  74.940 229.065  1.00  0.00
ATOM    721  O   PRO C 142     -30.521  73.938 228.962  1.00  0.00
ATOM    722  CB  PRO C 142     -30.596  76.169 231.157  1.00  0.00
ATOM    723  CG  PRO C 142     -30.856  75.869 232.633  1.00  0.00
ATOM    724  CD  PRO C 142     -31.352  74.424 232.629  1.00  0.00
ATOM    725  N   TYR C 143     -31.833  75.531 228.038  1.00  0.00
ATOM    726  CA  TYR C 143     -31.505  75.196 226.642  1.00  0.00
ATOM    727  C   TYR C 143     -30.178  75.827 226.197  1.00  0.00
ATOM    728  O   TYR C 143     -29.863  76.968 226.522  1.00  0.00
ATOM    729  CB  TYR C 143     -32.654  75.646 225.737  1.00  0.00
ATOM    730  CG  TYR C 143     -33.746  74.575 225.669  1.00  0.00
ATOM    731  CD1 TYR C 143     -33.523  73.332 226.237  1.00  0.00
ATOM    732  CD2 TYR C 143     -34.915  74.831 224.972  1.00  0.00
ATOM    733  CE1 TYR C 143     -34.473  72.331 226.094  1.00  0.00
ATOM    734  CE2 TYR C 143     -35.875  73.837 224.836  1.00  0.00
ATOM    735  CZ  TYR C 143     -35.644  72.580 225.386  1.00  0.00
ATOM    736  OH  TYR C 143     -36.548  71.590 225.210  1.00  0.00
ATOM    737  N   ASN C 144     -29.406  75.022 225.480  1.00  0.00
ATOM    738  CA  ASN C 144     -28.175  75.493 224.829  1.00  0.00
ATOM    739  C   ASN C 144     -28.249  75.030 223.365  1.00  0.00
ATOM    740  O   ASN C 144     -28.401  73.829 223.146  1.00  0.00
ATOM    741  CB  ASN C 144     -26.947  74.924 225.550  1.00  0.00
ATOM    742  CG  ASN C 144     -25.641  75.523 225.018  1.00  0.00
ATOM    743  OD1 ASN C 144     -25.148  75.113 223.975  1.00  0.00
ATOM    744  ND2 ASN C 144     -25.101  76.489 225.729  1.00  0.00
ATOM    745  N   PRO C 145     -28.096  75.937 222.396  1.00  0.00
ATOM    746  CA  PRO C 145     -28.194  75.611 220.958  1.00  0.00
ATOM    747  C   PRO C 145     -27.196  74.534 220.500  1.00  0.00
ATOM    748  O   PRO C 145     -27.515  73.730 219.628  1.00  0.00
ATOM    749  CB  PRO C 145     -27.916  76.932 220.241  1.00  0.00
ATOM    750  CG  PRO C 145     -28.336  77.992 221.257  1.00  0.00
ATOM    751  CD  PRO C 145     -27.917  77.387 222.596  1.00  0.00
ATOM    752  N   GLN C 146     -26.028  74.483 221.144  1.00  0.00
ATOM    753  CA  GLN C 146     -24.967  73.536 220.752  1.00  0.00
ATOM    754  C   GLN C 146     -24.999  72.177 221.466  1.00  0.00
ATOM    755  O   GLN C 146     -25.120  71.124 220.841  1.00  0.00
ATOM    756  CB  GLN C 146     -23.610  74.233 220.907  1.00  0.00
ATOM    757  CG  GLN C 146     -22.566  73.697 219.918  1.00  0.00
ATOM    758  CD  GLN C 146     -23.159  73.503 218.515  1.00  0.00
ATOM    759  OE1 GLN C 146     -23.542  72.408 218.134  1.00  0.00
ATOM    760  NE2 GLN C 146     -23.349  74.575 217.777  1.00  0.00
ATOM    761  N   SER C 147     -25.096  72.234 222.788  1.00  0.00
ATOM    762  CA  SER C 147     -25.075  71.008 223.615  1.00  0.00
ATOM    763  C   SER C 147     -26.474  70.450 223.895  1.00  0.00
ATOM    764  O   SER C 147     -26.599  69.372 224.478  1.00  0.00
ATOM    765  CB  SER C 147     -24.335  71.238 224.937  1.00  0.00
ATOM    766  OG  SER C 147     -25.053  72.185 225.735  1.00  0.00
ATOM    767  N   GLN C 148     -27.501  71.272 223.640  1.00  0.00
ATOM    768  CA  GLN C 148     -28.934  71.010 223.924  1.00  0.00
ATOM    769  C   GLN C 148     -29.240  71.264 225.411  1.00  0.00
ATOM    770  O   GLN C 148     -30.290  71.789 225.775  1.00  0.00
ATOM    771  CB  GLN C 148     -29.394  69.596 223.512  1.00  0.00
ATOM    772  CG  GLN C 148     -30.042  68.793 224.656  1.00  0.00
ATOM    773  CD  GLN C 148     -31.559  68.986 224.723  1.00  0.00
ATOM    774  OE1 GLN C 148     -32.050  70.094 224.910  1.00  0.00
ATOM    775  NE2 GLN C 148     -32.306  67.910 224.598  1.00  0.00
ATOM    776  N   GLY C 149     -28.243  70.941 226.239  1.00  0.00
ATOM    777  CA  GLY C 149     -28.266  71.109 227.699  1.00  0.00
ATOM    778  C   GLY C 149     -26.977  70.503 228.254  1.00  0.00
ATOM    779  O   GLY C 149     -26.563  69.426 227.823  1.00  0.00
ATOM    780  N   VAL C 150     -26.494  71.092 229.339  1.00  0.00
ATOM    781  CA  VAL C 150     -25.249  70.619 229.999  1.00  0.00
ATOM    782  C   VAL C 150     -25.335  69.136 230.404  1.00  0.00
ATOM    783  O   VAL C 150     -24.660  68.281 229.829  1.00  0.00
ATOM    784  CB  VAL C 150     -24.889  71.509 231.204  1.00  0.00
ATOM    785  CG1 VAL C 150     -23.630  71.022 231.931  1.00  0.00
ATOM    786  CG2 VAL C 150     -24.647  72.954 230.759  1.00  0.00
ATOM    787  N   VAL C 151     -26.340  68.815 231.220  1.00  0.00
ATOM    788  CA  VAL C 151     -26.547  67.420 231.671  1.00  0.00
ATOM    789  C   VAL C 151     -26.741  66.462 230.478  1.00  0.00
ATOM    790  O   VAL C 151     -26.393  65.286 230.521  1.00  0.00
ATOM    791  CB  VAL C 151     -27.788  67.341 232.555  1.00  0.00
ATOM    792  CG1 VAL C 151     -28.194  65.880 232.728  1.00  0.00
ATOM    793  CG2 VAL C 151     -27.482  67.947 233.920  1.00  0.00
ATOM    794  N   GLU C 152     -27.332  67.008 229.417  1.00  0.00
ATOM    795  CA  GLU C 152     -27.543  66.279 228.156  1.00  0.00
ATOM    796  C   GLU C 152     -26.245  65.789 227.511  1.00  0.00
ATOM    797  O   GLU C 152     -26.105  64.584 227.318  1.00  0.00
ATOM    798  CB  GLU C 152     -28.342  67.102 227.142  1.00  0.00
ATOM    799  CG  GLU C 152     -29.715  66.488 226.849  1.00  0.00
ATOM    800  CD  GLU C 152     -29.904  65.072 227.417  1.00  0.00
ATOM    801  OE1 GLU C 152     -29.388  64.083 226.829  1.00  0.00
ATOM    802  OE2 GLU C 152     -30.681  64.801 228.365  1.00  0.00
ATOM    803  N   SER C 153     -25.286  66.704 227.393  1.00  0.00
ATOM    804  CA  SER C 153     -23.942  66.398 226.865  1.00  0.00
ATOM    805  C   SER C 153     -23.102  65.528 227.813  1.00  0.00
ATOM    806  O   SER C 153     -22.312  64.707 227.360  1.00  0.00
ATOM    807  CB  SER C 153     -23.177  67.681 226.536  1.00  0.00
ATOM    808  OG  SER C 153     -22.990  68.477 227.708  1.00  0.00
ATOM    809  N   MET C 154     -23.428  65.587 229.106  1.00  0.00
ATOM    810  CA  MET C 154     -22.758  64.761 230.129  1.00  0.00
ATOM    811  C   MET C 154     -23.244  63.316 230.096  1.00  0.00
ATOM    812  O   MET C 154     -22.441  62.390 230.117  1.00  0.00
ATOM    813  CB  MET C 154     -22.945  65.318 231.539  1.00  0.00
ATOM    814  CG  MET C 154     -22.137  66.600 231.720  1.00  0.00
ATOM    815  SD  MET C 154     -20.368  66.397 231.295  1.00  0.00
ATOM    816  CE  MET C 154     -19.826  68.005 231.805  1.00  0.00
ATOM    817  N   ASN C 155     -24.539  63.160 229.833  1.00  0.00
ATOM    818  CA  ASN C 155     -25.152  61.834 229.642  1.00  0.00
ATOM    819  C   ASN C 155     -24.547  61.109 228.436  1.00  0.00
ATOM    820  O   ASN C 155     -24.270  59.921 228.525  1.00  0.00
ATOM    821  CB  ASN C 155     -26.662  61.933 229.437  1.00  0.00
ATOM    822  CG  ASN C 155     -27.438  62.283 230.706  1.00  0.00
ATOM    823  OD1 ASN C 155     -27.040  62.173 231.850  1.00  0.00
ATOM    824  ND2 ASN C 155     -28.669  62.691 230.513  1.00  0.00
ATOM    825  N   LYS C 156     -24.288  61.867 227.371  1.00  0.00
ATOM    826  CA  LYS C 156     -23.684  61.328 226.137  1.00  0.00
ATOM    827  C   LYS C 156     -22.191  61.030 226.308  1.00  0.00
ATOM    828  O   LYS C 156     -21.750  59.927 225.996  1.00  0.00
ATOM    829  CB  LYS C 156     -23.860  62.285 224.960  1.00  0.00
ATOM    830  CG  LYS C 156     -23.628  63.743 225.352  1.00  0.00
ATOM    831  CD  LYS C 156     -24.927  64.523 225.160  1.00  0.00
ATOM    832  CE  LYS C 156     -25.992  63.674 224.466  1.00  0.00
ATOM    833  NZ  LYS C 156     -27.044  64.521 223.889  1.00  0.00
ATOM    834  N   GLU C 157     -21.495  61.947 226.980  1.00  0.00
ATOM    835  CA  GLU C 157     -20.067  61.780 227.295  1.00  0.00
ATOM    836  C   GLU C 157     -19.845  60.558 228.198  1.00  0.00
ATOM    837  O   GLU C 157     -18.995  59.721 227.919  1.00  0.00
ATOM    838  CB  GLU C 157     -19.539  63.037 227.989  1.00  0.00
ATOM    839  CG  GLU C 157     -18.073  62.854 228.397  1.00  0.00
ATOM    840  CD  GLU C 157     -17.047  62.853 227.251  1.00  0.00
ATOM    841  OE1 GLU C 157     -17.460  62.857 226.071  1.00  0.00
ATOM    842  OE2 GLU C 157     -15.855  62.968 227.602  1.00  0.00
ATOM    843  N   LEU C 158     -20.699  60.441 229.207  1.00  0.00
ATOM    844  CA  LEU C 158     -20.616  59.350 230.186  1.00  0.00
ATOM    845  C   LEU C 158     -20.881  57.998 229.514  1.00  0.00
ATOM    846  O   LEU C 158     -20.094  57.076 229.691  1.00  0.00
ATOM    847  CB  LEU C 158     -21.611  59.596 231.322  1.00  0.00
ATOM    848  CG  LEU C 158     -21.481  58.571 232.451  1.00  0.00
ATOM    849  CD1 LEU C 158     -20.160  58.727 233.208  1.00  0.00
ATOM    850  CD2 LEU C 158     -22.668  58.708 233.400  1.00  0.00
ATOM    851  N   LYS C 159     -21.848  57.971 228.600  1.00  0.00
ATOM    852  CA  LYS C 159     -22.178  56.739 227.856  1.00  0.00
ATOM    853  C   LYS C 159     -21.058  56.338 226.890  1.00  0.00
ATOM    854  O   LYS C 159     -20.691  55.168 226.830  1.00  0.00
ATOM    855  CB  LYS C 159     -23.497  56.868 227.095  1.00  0.00
ATOM    856  CG  LYS C 159     -24.660  56.962 228.081  1.00  0.00
ATOM    857  CD  LYS C 159     -25.927  56.369 227.478  1.00  0.00
ATOM    858  CE  LYS C 159     -27.004  57.393 227.144  1.00  0.00
ATOM    859  NZ  LYS C 159     -28.253  56.679 226.844  1.00  0.00
ATOM    860  N   LYS C 160     -20.449  57.348 226.273  1.00  0.00
ATOM    861  CA  LYS C 160     -19.270  57.174 225.406  1.00  0.00
ATOM    862  C   LYS C 160     -18.088  56.593 226.200  1.00  0.00
ATOM    863  O   LYS C 160     -17.576  55.538 225.836  1.00  0.00
ATOM    864  CB  LYS C 160     -18.888  58.534 224.827  1.00  0.00
ATOM    865  CG  LYS C 160     -17.666  58.459 223.911  1.00  0.00
ATOM    866  CD  LYS C 160     -16.888  59.757 224.082  1.00  0.00
ATOM    867  CE  LYS C 160     -16.205  60.139 222.774  1.00  0.00
ATOM    868  NZ  LYS C 160     -15.836  61.557 222.819  1.00  0.00
ATOM    869  N   ILE C 161     -17.821  57.171 227.372  1.00  0.00
ATOM    870  CA  ILE C 161     -16.713  56.706 228.234  1.00  0.00
ATOM    871  C   ILE C 161     -17.012  55.281 228.738  1.00  0.00
ATOM    872  O   ILE C 161     -16.161  54.403 228.596  1.00  0.00
ATOM    873  CB  ILE C 161     -16.404  57.670 229.396  1.00  0.00
ATOM    874  CG1 ILE C 161     -16.068  59.080 228.882  1.00  0.00
ATOM    875  CG2 ILE C 161     -15.201  57.133 230.190  1.00  0.00
ATOM    876  CD1 ILE C 161     -16.026  60.149 229.982  1.00  0.00
ATOM    877  N   ILE C 162     -18.268  55.038 229.127  1.00  0.00
ATOM    878  CA  ILE C 162     -18.723  53.697 229.568  1.00  0.00
ATOM    879  C   ILE C 162     -18.469  52.668 228.450  1.00  0.00
ATOM    880  O   ILE C 162     -18.046  51.556 228.743  1.00  0.00
ATOM    881  CB  ILE C 162     -20.203  53.680 230.023  1.00  0.00
ATOM    882  CG1 ILE C 162     -20.371  54.467 231.333  1.00  0.00
ATOM    883  CG2 ILE C 162     -20.731  52.244 230.211  1.00  0.00
ATOM    884  CD1 ILE C 162     -21.818  54.711 231.780  1.00  0.00
ATOM    885  N   GLY C 163     -18.736  53.072 227.203  1.00  0.00
ATOM    886  CA  GLY C 163     -18.520  52.223 226.015  1.00  0.00
ATOM    887  C   GLY C 163     -17.054  51.809 225.814  1.00  0.00
ATOM    888  O   GLY C 163     -16.780  50.661 225.478  1.00  0.00
ATOM    889  N   GLN C 164     -16.134  52.702 226.164  1.00  0.00
ATOM    890  CA  GLN C 164     -14.691  52.467 225.950  1.00  0.00
ATOM    891  C   GLN C 164     -14.100  51.518 227.003  1.00  0.00
ATOM    892  O   GLN C 164     -13.227  50.712 226.698  1.00  0.00
ATOM    893  CB  GLN C 164     -13.911  53.776 226.016  1.00  0.00
ATOM    894  CG  GLN C 164     -14.485  54.887 225.129  1.00  0.00
ATOM    895  CD  GLN C 164     -13.777  56.228 225.350  1.00  0.00
ATOM    896  OE1 GLN C 164     -13.753  57.094 224.491  1.00  0.00
ATOM    897  NE2 GLN C 164     -13.234  56.445 226.533  1.00  0.00
ATOM    898  N   VAL C 165     -14.643  51.593 228.215  1.00  0.00
ATOM    899  CA  VAL C 165     -14.105  50.836 229.368  1.00  0.00
ATOM    900  C   VAL C 165     -14.999  49.655 229.779  1.00  0.00
ATOM    901  O   VAL C 165     -14.697  48.957 230.747  1.00  0.00
ATOM    902  CB  VAL C 165     -13.831  51.758 230.575  1.00  0.00
ATOM    903  CG1 VAL C 165     -12.933  52.931 230.176  1.00  0.00
ATOM    904  CG2 VAL C 165     -15.098  52.254 231.290  1.00  0.00
ATOM    905  N   ARG C 166     -16.116  49.481 229.075  1.00  0.00
ATOM    906  CA  ARG C 166     -17.091  48.424 229.398  1.00  0.00
ATOM    907  C   ARG C 166     -16.474  47.019 229.430  1.00  0.00
ATOM    908  O   ARG C 166     -16.832  46.212 230.285  1.00  0.00
ATOM    909  CB  ARG C 166     -18.279  48.465 228.430  1.00  0.00
ATOM    910  CG  ARG C 166     -19.461  47.636 228.949  1.00  0.00
ATOM    911  CD  ARG C 166     -19.884  48.107 230.345  1.00  0.00
ATOM    912  NE  ARG C 166     -21.000  47.299 230.851  1.00  0.00
ATOM    913  CZ  ARG C 166     -20.925  46.178 231.573  1.00  0.00
ATOM    914  NH1 ARG C 166     -19.760  45.656 231.917  1.00  0.00
ATOM    915  NH2 ARG C 166     -22.027  45.542 231.941  1.00  0.00
ATOM    916  N   ASP C 167     -15.467  46.818 228.583  1.00  0.00
ATOM    917  CA  ASP C 167     -14.727  45.546 228.506  1.00  0.00
ATOM    918  C   ASP C 167     -13.920  45.221 229.779  1.00  0.00
ATOM    919  O   ASP C 167     -13.612  44.058 230.017  1.00  0.00
ATOM    920  CB  ASP C 167     -13.827  45.556 227.268  1.00  0.00
ATOM    921  CG  ASP C 167     -13.113  44.212 227.078  1.00  0.00
ATOM    922  OD1 ASP C 167     -13.821  43.243 226.730  1.00  0.00
ATOM    923  OD2 ASP C 167     -11.880  44.203 227.275  1.00  0.00
ATOM    924  N   GLN C 168     -13.609  46.238 230.579  1.00  0.00
ATOM    925  CA  GLN C 168     -12.786  46.062 231.796  1.00  0.00
ATOM    926  C   GLN C 168     -13.613  46.155 233.090  1.00  0.00
ATOM    927  O   GLN C 168     -13.143  46.599 234.138  1.00  0.00
ATOM    928  CB  GLN C 168     -11.669  47.105 231.844  1.00  0.00
ATOM    929  CG  GLN C 168     -10.701  47.025 230.665  1.00  0.00
ATOM    930  CD  GLN C 168     -10.782  48.320 229.858  1.00  0.00
ATOM    931  OE1 GLN C 168     -11.230  48.357 228.722  1.00  0.00
ATOM    932  NE2 GLN C 168     -10.411  49.418 230.483  1.00  0.00
ATOM    933  N   ALA C 169     -14.854  45.696 233.011  1.00  0.00
ATOM    934  CA  ALA C 169     -15.762  45.715 234.168  1.00  0.00
ATOM    935  C   ALA C 169     -16.742  44.558 234.017  1.00  0.00
ATOM    936  O   ALA C 169     -17.313  44.349 232.952  1.00  0.00
ATOM    937  CB  ALA C 169     -16.520  47.044 234.236  1.00  0.00
ATOM    938  N   GLU C 170     -16.905  43.816 235.104  1.00  0.00
ATOM    939  CA  GLU C 170     -17.862  42.692 235.109  1.00  0.00
ATOM    940  C   GLU C 170     -19.288  43.272 235.102  1.00  0.00
ATOM    941  O   GLU C 170     -20.126  42.931 234.273  1.00  0.00
ATOM    942  CB  GLU C 170     -17.644  41.831 236.355  1.00  0.00
ATOM    943  CG  GLU C 170     -18.174  40.407 236.154  1.00  0.00
ATOM    944  CD  GLU C 170     -18.404  39.640 237.464  1.00  0.00
ATOM    945  OE1 GLU C 170     -17.781  40.005 238.486  1.00  0.00
ATOM    946  OE2 GLU C 170     -19.276  38.747 237.420  1.00  0.00
ATOM    947  N   HIS C 171     -19.487  44.265 235.964  1.00  0.00
ATOM    948  CA  HIS C 171     -20.790  44.923 236.142  1.00  0.00
ATOM    949  C   HIS C 171     -20.774  46.346 235.571  1.00  0.00
ATOM    950  O   HIS C 171     -19.814  47.098 235.753  1.00  0.00
ATOM    951  CB  HIS C 171     -21.115  44.933 237.640  1.00  0.00
ATOM    952  CG  HIS C 171     -21.179  43.508 238.207  1.00  0.00
ATOM    953  ND1 HIS C 171     -21.628  42.433 237.560  1.00  0.00
ATOM    954  CD2 HIS C 171     -20.722  43.113 239.391  1.00  0.00
ATOM    955  CE1 HIS C 171     -21.462  41.374 238.346  1.00  0.00
ATOM    956  NE2 HIS C 171     -20.898  41.800 239.472  1.00  0.00
ATOM    957  N   LEU C 172     -21.937  46.743 235.057  1.00  0.00
ATOM    958  CA  LEU C 172     -22.156  48.116 234.555  1.00  0.00
ATOM    959  C   LEU C 172     -21.923  49.175 235.643  1.00  0.00
ATOM    960  O   LEU C 172     -21.295  50.198 235.382  1.00  0.00
ATOM    961  CB  LEU C 172     -23.571  48.249 233.972  1.00  0.00
ATOM    962  CG  LEU C 172     -23.961  49.678 233.558  1.00  0.00
ATOM    963  CD1 LEU C 172     -23.074  50.238 232.443  1.00  0.00
ATOM    964  CD2 LEU C 172     -25.421  49.702 233.117  1.00  0.00
ATOM    965  N   LYS C 173     -22.341  48.867 236.871  1.00  0.00
ATOM    966  CA  LYS C 173     -22.134  49.750 238.039  1.00  0.00
ATOM    967  C   LYS C 173     -20.656  50.121 238.251  1.00  0.00
ATOM    968  O   LYS C 173     -20.354  51.283 238.521  1.00  0.00
ATOM    969  CB  LYS C 173     -22.649  49.107 239.328  1.00  0.00
ATOM    970  CG  LYS C 173     -24.159  48.873 239.325  1.00  0.00
ATOM    971  CD  LYS C 173     -24.621  48.417 240.708  1.00  0.00
ATOM    972  CE  LYS C 173     -26.092  48.002 240.671  1.00  0.00
ATOM    973  NZ  LYS C 173     -26.622  47.781 242.022  1.00  0.00
ATOM    974  N   THR C 174     -19.771  49.175 237.933  1.00  0.00
ATOM    975  CA  THR C 174     -18.308  49.380 238.018  1.00  0.00
ATOM    976  C   THR C 174     -17.861  50.301 236.874  1.00  0.00
ATOM    977  O   THR C 174     -17.238  51.329 237.120  1.00  0.00
ATOM    978  CB  THR C 174     -17.527  48.063 237.914  1.00  0.00
ATOM    979  OG1 THR C 174     -18.092  47.086 238.794  1.00  0.00
ATOM    980  CG2 THR C 174     -16.038  48.265 238.227  1.00  0.00
ATOM    981  N   ALA C 175     -18.351  50.008 235.668  1.00  0.00
ATOM    982  CA  ALA C 175     -18.052  50.810 234.465  1.00  0.00
ATOM    983  C   ALA C 175     -18.520  52.271 234.595  1.00  0.00
ATOM    984  O   ALA C 175     -17.802  53.188 234.202  1.00  0.00
ATOM    985  CB  ALA C 175     -18.689  50.163 233.235  1.00  0.00
ATOM    986  N   VAL C 176     -19.638  52.480 235.292  1.00  0.00
ATOM    987  CA  VAL C 176     -20.194  53.825 235.570  1.00  0.00
ATOM    988  C   VAL C 176     -19.234  54.646 236.447  1.00  0.00
ATOM    989  O   VAL C 176     -18.916  55.783 236.099  1.00  0.00
ATOM    990  CB  VAL C 176     -21.603  53.731 236.194  1.00  0.00
ATOM    991  CG1 VAL C 176     -22.154  55.083 236.672  1.00  0.00
ATOM    992  CG2 VAL C 176     -22.593  53.175 235.169  1.00  0.00
ATOM    993  N   GLN C 177     -18.737  54.026 237.515  1.00  0.00
ATOM    994  CA  GLN C 177     -17.809  54.713 238.436  1.00  0.00
ATOM    995  C   GLN C 177     -16.437  54.946 237.801  1.00  0.00
ATOM    996  O   GLN C 177     -15.877  56.034 237.919  1.00  0.00
ATOM    997  CB  GLN C 177     -17.660  53.986 239.778  1.00  0.00
ATOM    998  CG  GLN C 177     -18.988  53.872 240.539  1.00  0.00
ATOM    999  CD  GLN C 177     -19.816  55.165 240.551  1.00  0.00
ATOM   1000  OE1 GLN C 177     -19.344  56.293 240.578  1.00  0.00
ATOM   1001  NE2 GLN C 177     -21.113  55.001 240.437  1.00  0.00
ATOM   1002  N   MET C 178     -16.067  54.008 236.930  1.00  0.00
ATOM   1003  CA  MET C 178     -14.826  54.085 236.136  1.00  0.00
ATOM   1004  C   MET C 178     -14.879  55.267 235.158  1.00  0.00
ATOM   1005  O   MET C 178     -13.998  56.124 235.158  1.00  0.00
ATOM   1006  CB  MET C 178     -14.618  52.799 235.334  1.00  0.00
ATOM   1007  CG  MET C 178     -14.184  51.604 236.186  1.00  0.00
ATOM   1008  SD  MET C 178     -14.081  50.056 235.214  1.00  0.00
ATOM   1009  CE  MET C 178     -12.746  50.425 234.093  1.00  0.00
ATOM   1010  N   ALA C 179     -16.021  55.400 234.487  1.00  0.00
ATOM   1011  CA  ALA C 179     -16.264  56.486 233.524  1.00  0.00
ATOM   1012  C   ALA C 179     -16.312  57.867 234.196  1.00  0.00
ATOM   1013  O   ALA C 179     -15.685  58.804 233.707  1.00  0.00
ATOM   1014  CB  ALA C 179     -17.557  56.203 232.765  1.00  0.00
ATOM   1015  N   VAL C 180     -16.967  57.944 235.358  1.00  0.00
ATOM   1016  CA  VAL C 180     -16.994  59.179 236.183  1.00  0.00
ATOM   1017  C   VAL C 180     -15.567  59.590 236.592  1.00  0.00
ATOM   1018  O   VAL C 180     -15.197  60.752 236.424  1.00  0.00
ATOM   1019  CB  VAL C 180     -17.896  59.020 237.425  1.00  0.00
ATOM   1020  CG1 VAL C 180     -17.851  60.234 238.364  1.00  0.00
ATOM   1021  CG2 VAL C 180     -19.353  58.837 237.006  1.00  0.00
ATOM   1022  N   PHE C 181     -14.781  58.606 237.027  1.00  0.00
ATOM   1023  CA  PHE C 181     -13.377  58.808 237.428  1.00  0.00
ATOM   1024  C   PHE C 181     -12.559  59.381 236.258  1.00  0.00
ATOM   1025  O   PHE C 181     -11.927  60.428 236.385  1.00  0.00
ATOM   1026  CB  PHE C 181     -12.814  57.455 237.880  1.00  0.00
ATOM   1027  CG  PHE C 181     -11.353  57.524 238.336  1.00  0.00
ATOM   1028  CD1 PHE C 181     -10.334  57.672 237.402  1.00  0.00
ATOM   1029  CD2 PHE C 181     -11.047  57.382 239.680  1.00  0.00
ATOM   1030  CE1 PHE C 181      -9.008  57.696 237.808  1.00  0.00
ATOM   1031  CE2 PHE C 181      -9.720  57.396 240.090  1.00  0.00
ATOM   1032  CZ  PHE C 181      -8.700  57.554 239.156  1.00  0.00
ATOM   1033  N   ILE C 182     -12.689  58.747 235.091  1.00  0.00
ATOM   1034  CA  ILE C 182     -11.985  59.173 233.860  1.00  0.00
ATOM   1035  C   ILE C 182     -12.375  60.610 233.483  1.00  0.00
ATOM   1036  O   ILE C 182     -11.509  61.444 233.228  1.00  0.00
ATOM   1037  CB  ILE C 182     -12.271  58.182 232.716  1.00  0.00
ATOM   1038  CG1 ILE C 182     -11.604  56.842 233.049  1.00  0.00
ATOM   1039  CG2 ILE C 182     -11.789  58.690 231.344  1.00  0.00
ATOM   1040  CD1 ILE C 182     -12.282  55.665 232.348  1.00  0.00
ATOM   1041  N   HIS C 183     -13.674  60.887 233.551  1.00  0.00
ATOM   1042  CA  HIS C 183     -14.197  62.215 233.196  1.00  0.00
ATOM   1043  C   HIS C 183     -13.617  63.290 234.128  1.00  0.00
ATOM   1044  O   HIS C 183     -12.968  64.223 233.663  1.00  0.00
ATOM   1045  CB  HIS C 183     -15.729  62.205 233.230  1.00  0.00
ATOM   1046  CG  HIS C 183     -16.274  63.622 233.041  1.00  0.00
ATOM   1047  ND1 HIS C 183     -16.198  64.340 231.929  1.00  0.00
ATOM   1048  CD2 HIS C 183     -16.721  64.407 234.012  1.00  0.00
ATOM   1049  CE1 HIS C 183     -16.592  65.577 232.213  1.00  0.00
ATOM   1050  NE2 HIS C 183     -16.933  65.603 233.492  1.00  0.00
ATOM   1051  N   ASN C 184     -13.794  63.071 235.427  1.00  0.00
ATOM   1052  CA  ASN C 184     -13.390  64.040 236.462  1.00  0.00
ATOM   1053  C   ASN C 184     -11.882  64.296 236.588  1.00  0.00
ATOM   1054  O   ASN C 184     -11.483  65.367 237.042  1.00  0.00
ATOM   1055  CB  ASN C 184     -13.976  63.647 237.819  1.00  0.00
ATOM   1056  CG  ASN C 184     -15.494  63.860 237.892  1.00  0.00
ATOM   1057  OD1 ASN C 184     -16.144  64.518 237.091  1.00  0.00
ATOM   1058  ND2 ASN C 184     -16.088  63.303 238.916  1.00  0.00
ATOM   1059  N   HIS C 185     -11.078  63.341 236.132  1.00  0.00
ATOM   1060  CA  HIS C 185      -9.610  63.427 236.233  1.00  0.00
ATOM   1061  C   HIS C 185      -8.929  63.918 234.948  1.00  0.00
ATOM   1062  O   HIS C 185      -7.780  64.343 234.998  1.00  0.00
ATOM   1063  CB  HIS C 185      -9.031  62.087 236.695  1.00  0.00
ATOM   1064  CG  HIS C 185      -9.306  61.860 238.188  1.00  0.00
ATOM   1065  ND1 HIS C 185      -8.977  62.692 239.169  1.00  0.00
ATOM   1066  CD2 HIS C 185      -9.936  60.826 238.733  1.00  0.00
ATOM   1067  CE1 HIS C 185      -9.395  62.170 240.317  1.00  0.00
ATOM   1068  NE2 HIS C 185      -9.996  61.014 240.046  1.00  0.00
ATOM   1069  N   LYS C 186      -9.654  63.899 233.831  1.00  0.00
ATOM   1070  CA  LYS C 186      -9.137  64.365 232.530  1.00  0.00
ATOM   1071  C   LYS C 186      -8.814  65.871 232.580  1.00  0.00
ATOM   1072  O   LYS C 186      -9.677  66.695 232.884  1.00  0.00
ATOM   1073  CB  LYS C 186     -10.197  64.102 231.458  1.00  0.00
ATOM   1074  CG  LYS C 186      -9.566  63.925 230.076  1.00  0.00
ATOM   1075  CD  LYS C 186      -9.405  62.440 229.745  1.00  0.00
ATOM   1076  CE  LYS C 186      -8.643  62.254 228.432  1.00  0.00
ATOM   1077  NZ  LYS C 186      -8.666  60.854 227.990  1.00  0.00
ATOM   1078  N   ARG C 187      -7.588  66.198 232.189  1.00  0.00
ATOM   1079  CA  ARG C 187      -7.103  67.596 232.180  1.00  0.00
ATOM   1080  C   ARG C 187      -6.951  68.034 230.727  1.00  0.00
ATOM   1081  O   ARG C 187      -6.529  67.253 229.876  1.00  0.00
ATOM   1082  CB  ARG C 187      -5.716  67.744 232.816  1.00  0.00
ATOM   1083  CG  ARG C 187      -5.647  66.964 234.119  1.00  0.00
ATOM   1084  CD  ARG C 187      -4.489  67.354 235.031  1.00  0.00
ATOM   1085  NE  ARG C 187      -4.798  66.866 236.388  1.00  0.00
ATOM   1086  CZ  ARG C 187      -4.956  65.585 236.745  1.00  0.00
ATOM   1087  NH1 ARG C 187      -4.833  64.608 235.855  1.00  0.00
ATOM   1088  NH2 ARG C 187      -5.245  65.257 237.992  1.00  0.00
ATOM   1089  N   LYS C 188      -7.399  69.247 230.449  1.00  0.00
ATOM   1090  CA  LYS C 188      -7.203  69.826 229.108  1.00  0.00
ATOM   1091  C   LYS C 188      -6.769  71.287 229.200  1.00  0.00
ATOM   1092  O   LYS C 188      -7.071  71.954 230.191  1.00  0.00
ATOM   1093  CB  LYS C 188      -8.477  69.664 228.281  1.00  0.00
ATOM   1094  CG  LYS C 188      -8.178  68.917 226.984  1.00  0.00
ATOM   1095  CD  LYS C 188      -9.458  68.441 226.298  1.00  0.00
ATOM   1096  CE  LYS C 188      -9.112  67.296 225.344  1.00  0.00
ATOM   1097  NZ  LYS C 188     -10.123  67.125 224.296  1.00  0.00
ATOM   1098  N   GLY C 189      -6.116  71.727 228.115  1.00  0.00
ATOM   1099  CA  GLY C 189      -5.596  73.099 227.921  1.00  0.00
ATOM   1100  C   GLY C 189      -6.469  74.259 228.427  1.00  0.00
ATOM   1101  O   GLY C 189      -5.923  75.327 228.687  1.00  0.00
ATOM   1102  N   GLY C 190      -7.790  74.029 228.533  1.00  0.00
ATOM   1103  CA  GLY C 190      -8.756  74.962 229.149  1.00  0.00
ATOM   1104  C   GLY C 190      -8.143  75.796 230.286  1.00  0.00
ATOM   1105  O   GLY C 190      -8.150  77.021 230.210  1.00  0.00
ATOM   1106  N   ILE C 191      -7.500  75.120 231.236  1.00  0.00
ATOM   1107  CA  ILE C 191      -6.891  75.831 232.385  1.00  0.00
ATOM   1108  C   ILE C 191      -5.651  75.184 232.994  1.00  0.00
ATOM   1109  O   ILE C 191      -5.784  74.333 233.864  1.00  0.00
ATOM   1110  CB  ILE C 191      -7.933  76.075 233.478  1.00  0.00
ATOM   1111  CG1 ILE C 191      -8.911  74.892 233.573  1.00  0.00
ATOM   1112  CG2 ILE C 191      -8.548  77.471 233.293  1.00  0.00
ATOM   1113  CD1 ILE C 191      -9.997  75.180 234.582  1.00  0.00
ATOM   1114  N   GLY C 192      -4.485  75.572 232.462  1.00  0.00
ATOM   1115  CA  GLY C 192      -3.152  75.076 232.887  1.00  0.00
ATOM   1116  C   GLY C 192      -3.057  73.592 233.300  1.00  0.00
ATOM   1117  O   GLY C 192      -2.299  73.257 234.205  1.00  0.00
ATOM   1118  N   GLY C 193      -3.898  72.755 232.675  1.00  0.00
ATOM   1119  CA  GLY C 193      -4.000  71.319 232.999  1.00  0.00
ATOM   1120  C   GLY C 193      -4.839  71.054 234.264  1.00  0.00
ATOM   1121  O   GLY C 193      -4.425  70.320 235.151  1.00  0.00
ATOM   1122  N   TYR C 194      -6.011  71.674 234.341  1.00  0.00
ATOM   1123  CA  TYR C 194      -6.973  71.417 235.424  1.00  0.00
ATOM   1124  C   TYR C 194      -8.018  70.439 234.909  1.00  0.00
ATOM   1125  O   TYR C 194      -8.490  70.527 233.773  1.00  0.00
ATOM   1126  CB  TYR C 194      -7.716  72.684 235.847  1.00  0.00
ATOM   1127  CG  TYR C 194      -7.374  73.251 237.225  1.00  0.00
ATOM   1128  CD1 TYR C 194      -6.066  73.253 237.682  1.00  0.00
ATOM   1129  CD2 TYR C 194      -8.388  73.797 237.999  1.00  0.00
ATOM   1130  CE1 TYR C 194      -5.771  73.794 238.922  1.00  0.00
ATOM   1131  CE2 TYR C 194      -8.099  74.349 239.240  1.00  0.00
ATOM   1132  CZ  TYR C 194      -6.784  74.331 239.703  1.00  0.00
ATOM   1133  OH  TYR C 194      -6.468  74.699 240.964  1.00  0.00
ATOM   1134  N   SER C 195      -8.372  69.548 235.812  1.00  0.00
ATOM   1135  CA  SER C 195      -9.445  68.580 235.556  1.00  0.00
ATOM   1136  C   SER C 195     -10.725  69.167 236.161  1.00  0.00
ATOM   1137  O   SER C 195     -10.666  70.031 237.040  1.00  0.00
ATOM   1138  CB  SER C 195      -9.082  67.250 236.218  1.00  0.00
ATOM   1139  OG  SER C 195      -9.153  67.342 237.647  1.00  0.00
ATOM   1140  N   ALA C 196     -11.858  68.553 235.838  1.00  0.00
ATOM   1141  CA  ALA C 196     -13.150  68.987 236.411  1.00  0.00
ATOM   1142  C   ALA C 196     -13.220  68.756 237.931  1.00  0.00
ATOM   1143  O   ALA C 196     -13.738  69.596 238.671  1.00  0.00
ATOM   1144  CB  ALA C 196     -14.311  68.299 235.696  1.00  0.00
ATOM   1145  N   GLY C 197     -12.514  67.701 238.368  1.00  0.00
ATOM   1146  CA  GLY C 197     -12.398  67.330 239.792  1.00  0.00
ATOM   1147  C   GLY C 197     -11.619  68.396 240.581  1.00  0.00
ATOM   1148  O   GLY C 197     -12.011  68.767 241.686  1.00  0.00
ATOM   1149  N   GLU C 198     -10.600  68.959 239.935  1.00  0.00
ATOM   1150  CA  GLU C 198      -9.775  70.038 240.519  1.00  0.00
ATOM   1151  C   GLU C 198     -10.452  71.411 240.449  1.00  0.00
ATOM   1152  O   GLU C 198     -10.431  72.172 241.415  1.00  0.00
ATOM   1153  CB  GLU C 198      -8.419  70.118 239.822  1.00  0.00
ATOM   1154  CG  GLU C 198      -7.552  68.894 240.127  1.00  0.00
ATOM   1155  CD  GLU C 198      -6.293  68.833 239.253  1.00  0.00
ATOM   1156  OE1 GLU C 198      -6.369  69.292 238.090  1.00  0.00
ATOM   1157  OE2 GLU C 198      -5.329  68.192 239.718  1.00  0.00
ATOM   1158  N   ARG C 199     -11.165  71.654 239.352  1.00  0.00
ATOM   1159  CA  ARG C 199     -11.872  72.922 239.130  1.00  0.00
ATOM   1160  C   ARG C 199     -12.996  73.139 240.153  1.00  0.00
ATOM   1161  O   ARG C 199     -13.017  74.184 240.795  1.00  0.00
ATOM   1162  CB  ARG C 199     -12.442  72.909 237.720  1.00  0.00
ATOM   1163  CG  ARG C 199     -12.367  74.294 237.084  1.00  0.00
ATOM   1164  CD  ARG C 199     -13.124  74.298 235.753  1.00  0.00
ATOM   1165  NE  ARG C 199     -12.367  73.571 234.715  1.00  0.00
ATOM   1166  CZ  ARG C 199     -12.544  72.339 234.276  1.00  0.00
ATOM   1167  NH1 ARG C 199     -13.452  71.588 234.822  1.00  0.00
ATOM   1168  NH2 ARG C 199     -11.758  71.795 233.374  1.00  0.00
ATOM   1169  N   ILE C 200     -13.755  72.086 240.466  1.00  0.00
ATOM   1170  CA  ILE C 200     -14.856  72.203 241.449  1.00  0.00
ATOM   1171  C   ILE C 200     -14.331  72.531 242.858  1.00  0.00
ATOM   1172  O   ILE C 200     -14.747  73.539 243.422  1.00  0.00
ATOM   1173  CB  ILE C 200     -15.836  71.013 241.465  1.00  0.00
ATOM   1174  CG1 ILE C 200     -16.977  71.323 242.453  1.00  0.00
ATOM   1175  CG2 ILE C 200     -15.138  69.676 241.772  1.00  0.00
ATOM   1176  CD1 ILE C 200     -18.194  70.403 242.373  1.00  0.00
ATOM   1177  N   VAL C 201     -13.326  71.782 243.314  1.00  0.00
ATOM   1178  CA  VAL C 201     -12.777  71.991 244.669  1.00  0.00
ATOM   1179  C   VAL C 201     -12.123  73.375 244.768  1.00  0.00
ATOM   1180  O   VAL C 201     -12.354  74.087 245.735  1.00  0.00
ATOM   1181  CB  VAL C 201     -11.806  70.894 245.146  1.00  0.00
ATOM   1182  CG1 VAL C 201     -12.509  69.536 245.222  1.00  0.00
ATOM   1183  CG2 VAL C 201     -10.521  70.786 244.317  1.00  0.00
ATOM   1184  N   ASP C 202     -11.519  73.800 243.659  1.00  0.00
ATOM   1185  CA  ASP C 202     -10.895  75.128 243.577  1.00  0.00
ATOM   1186  C   ASP C 202     -11.980  76.212 243.614  1.00  0.00
ATOM   1187  O   ASP C 202     -11.907  77.093 244.459  1.00  0.00
ATOM   1188  CB  ASP C 202     -10.043  75.252 242.316  1.00  0.00
ATOM   1189  CG  ASP C 202      -9.269  76.576 242.250  1.00  0.00
ATOM   1190  OD1 ASP C 202      -9.844  77.635 242.573  1.00  0.00
ATOM   1191  OD2 ASP C 202      -8.114  76.498 241.795  1.00  0.00
ATOM   1192  N   ILE C 203     -13.024  76.055 242.804  1.00  0.00
ATOM   1193  CA  ILE C 203     -14.167  76.994 242.786  1.00  0.00
ATOM   1194  C   ILE C 203     -14.789  77.129 244.190  1.00  0.00
ATOM   1195  O   ILE C 203     -14.899  78.237 244.715  1.00  0.00
ATOM   1196  CB  ILE C 203     -15.180  76.576 241.698  1.00  0.00
ATOM   1197  CG1 ILE C 203     -14.609  76.892 240.309  1.00  0.00
ATOM   1198  CG2 ILE C 203     -16.535  77.276 241.859  1.00  0.00
ATOM   1199  CD1 ILE C 203     -15.305  76.128 239.174  1.00  0.00
ATOM   1200  N   ILE C 204     -15.185  75.999 244.769  1.00  0.00
ATOM   1201  CA  ILE C 204     -15.834  75.987 246.098  1.00  0.00
ATOM   1202  C   ILE C 204     -14.910  76.542 247.195  1.00  0.00
ATOM   1203  O   ILE C 204     -15.358  77.349 248.007  1.00  0.00
ATOM   1204  CB  ILE C 204     -16.356  74.586 246.476  1.00  0.00
ATOM   1205  CG1 ILE C 204     -17.212  73.934 245.372  1.00  0.00
ATOM   1206  CG2 ILE C 204     -17.114  74.609 247.812  1.00  0.00
ATOM   1207  CD1 ILE C 204     -18.323  74.801 244.757  1.00  0.00
ATOM   1208  N   ALA C 205     -13.627  76.200 247.118  1.00  0.00
ATOM   1209  CA  ALA C 205     -12.634  76.642 248.115  1.00  0.00
ATOM   1210  C   ALA C 205     -12.466  78.166 248.097  1.00  0.00
ATOM   1211  O   ALA C 205     -12.599  78.791 249.147  1.00  0.00
ATOM   1212  CB  ALA C 205     -11.278  75.973 247.886  1.00  0.00
ATOM   1213  N   THR C 206     -12.426  78.739 246.891  1.00  0.00
ATOM   1214  CA  THR C 206     -12.292  80.202 246.714  1.00  0.00
ATOM   1215  C   THR C 206     -13.545  80.906 247.242  1.00  0.00
ATOM   1216  O   THR C 206     -13.440  81.927 247.912  1.00  0.00
ATOM   1217  CB  THR C 206     -12.099  80.611 245.248  1.00  0.00
ATOM   1218  OG1 THR C 206     -11.162  79.737 244.625  1.00  0.00
ATOM   1219  CG2 THR C 206     -11.552  82.039 245.146  1.00  0.00
ATOM   1220  N   ASP C 207     -14.702  80.302 246.970  1.00  0.00
ATOM   1221  CA  ASP C 207     -15.995  80.817 247.446  1.00  0.00
ATOM   1222  C   ASP C 207     -16.037  80.862 248.981  1.00  0.00
ATOM   1223  O   ASP C 207     -16.415  81.883 249.548  1.00  0.00
ATOM   1224  CB  ASP C 207     -17.113  79.922 246.914  1.00  0.00
ATOM   1225  CG  ASP C 207     -18.388  80.701 246.572  1.00  0.00
ATOM   1226  OD1 ASP C 207     -18.427  81.936 246.756  1.00  0.00
ATOM   1227  OD2 ASP C 207     -19.302  80.024 246.063  1.00  0.00
ATOM   1228  N   ILE C 208     -15.615  79.762 249.610  1.00  0.00
ATOM   1229  CA  ILE C 208     -15.491  79.669 251.083  1.00  0.00
ATOM   1230  C   ILE C 208     -14.546  80.774 251.586  1.00  0.00
ATOM   1231  O   ILE C 208     -14.946  81.612 252.389  1.00  0.00
ATOM   1232  CB  ILE C 208     -14.999  78.282 251.552  1.00  0.00
ATOM   1233  CG1 ILE C 208     -15.956  77.176 251.084  1.00  0.00
ATOM   1234  CG2 ILE C 208     -14.854  78.252 253.086  1.00  0.00
ATOM   1235  CD1 ILE C 208     -15.415  75.752 251.277  1.00  0.00
ATOM   1236  N   GLN C 209     -13.289  80.701 251.147  1.00  0.00
ATOM   1237  CA  GLN C 209     -12.253  81.693 251.503  1.00  0.00
ATOM   1238  C   GLN C 209     -12.750  83.153 251.383  1.00  0.00
ATOM   1239  O   GLN C 209     -12.206  84.007 252.121  1.00  0.00
ATOM   1240  CB  GLN C 209     -11.021  81.400 250.633  1.00  0.00
ATOM   1241  CG  GLN C 209      -9.994  82.537 250.634  1.00  0.00
ATOM   1242  CD  GLN C 209      -8.576  82.097 250.297  1.00  0.00
ATOM   1243  OE1 GLN C 209      -8.297  81.255 249.456  1.00  0.00
ATOM   1244  NE2 GLN C 209      -7.644  82.713 250.987  1.00  0.00
ATOM   1245  OXT GLN C 209     -13.641  83.374 250.543  1.00  0.00
TER    1246      GLN C 209                                        
HETATM 1247 MG    MG   502     -34.771  62.669 231.951  1.00  0.00
HETATM 1248 MG    MG   504     -31.658  62.553 228.700  1.00  0.00
CONECT    1    2    5                        
CONECT    2    9                             
CONECT    3    4    6    9                   
CONECT    4    5    7                        
CONECT    6   11                             
CONECT    7   11    8                        
CONECT    9   10                             
SPDBVT        1.0000000000         0.0000000000         0.0000000000 
SPDBVT        0.0000000000         1.0000000000         0.0000000000 
SPDBVT        0.0000000000         0.0000000000         1.0000000000 
SPDBVT        0.0000000000         0.0000000000         0.0000000000 
SPDBVT        0.0000000000         0.0000000000         0.0000000000 
SPDBVV default;
SPDBVV      9.957036224999    1667.356854967607      20.000000000000
SPDBVV       -0.7761076853        -0.5565642459        -0.2964677066 
SPDBVV        0.1833457806         0.2506667024        -0.9505527492 
SPDBVV        0.6033582564        -0.7920873970        -0.0925006481 
SPDBVV      -23.4829998016        61.3769989014       237.7205047607 
SPDBVV        0.0000000000         0.0000000000         0.0000000000 
SPDBVf 19 19 19 19 19 19 19 19 19 19 19 19 19 19 19 19 19 19 19 19
SPDBVf 19 19 19 19 19 19 19 19 19 19 19 19 19 19 19 19 19 19 19 19
SPDBVf 19 19 19 19 19 19 19 19 19 19 19 19 19 19 19 19 19 19 19 19
SPDBVf 19 19 19 19 19 19 19 19 19 19 19 19 19 19 19 19 19 19 19 19
SPDBVf 19 19 19 19 19 19 19 19 19 19 19 19 19 19 19 19 19 19 19 19
SPDBVf 19 19 19 19 19 19 19 19 19 19 19 19 19 19 19 19 19 19 19 19
SPDBVf 19 19 19 19 19 19 19 19 19 19 19 19 19 19 19 19 19 19 19 19
SPDBVf 19 19 19 19 19 19 19 19 19 19 19 19 19 19 19 19 19 19 19 19
SPDBVf 19 19 19 19
SPDBVc 0.00 1.00 0.00 1.00 1.00 0.00 1.00 1.00 0.00 1.00 1.00 0.00 
SPDBVc 1.00 1.00 0.00 1.00 1.00 0.00 1.00 1.00 0.00 1.00 1.00 0.00 
SPDBVc 1.00 1.00 0.00 1.00 1.00 0.00 1.00 1.00 0.00 1.00 1.00 0.00 
SPDBVc 1.00 1.00 0.00 1.00 1.00 0.00 1.00 1.00 0.00 1.00 1.00 0.00 
SPDBVc 1.00 1.00 0.00 1.00 1.00 0.00 1.00 1.00 0.00 1.00 1.00 0.00 
SPDBVc 1.00 1.00 0.00 1.00 1.00 0.00 1.00 1.00 0.00 1.00 1.00 0.00 
SPDBVc 1.00 1.00 0.00 1.00 1.00 0.00 1.00 1.00 0.00 1.00 1.00 0.00 
SPDBVc 1.00 1.00 0.00 1.00 1.00 0.00 1.00 1.00 0.00 1.00 1.00 0.00 
SPDBVc 1.00 1.00 0.00 1.00 1.00 0.00 1.00 1.00 0.00 1.00 1.00 0.00 
SPDBVc 1.00 1.00 0.00 1.00 1.00 0.00 1.00 1.00 0.00 1.00 1.00 0.00 
SPDBVc 1.00 1.00 0.00 1.00 1.00 0.00 1.00 1.00 0.00 1.00 1.00 0.00 
SPDBVc 1.00 1.00 0.00 1.00 1.00 0.00 1.00 1.00 0.00 1.00 1.00 0.00 
SPDBVc 1.00 1.00 0.00 1.00 1.00 0.00 1.00 1.00 0.00 1.00 1.00 0.00 
SPDBVc 1.00 1.00 0.00 1.00 1.00 0.00 1.00 1.00 0.00 1.00 1.00 0.00 
SPDBVc 1.00 1.00 0.00 1.00 1.00 0.00 1.00 1.00 0.00 1.00 1.00 0.00 
SPDBVc 1.00 1.00 0.00 1.00 1.00 0.00 1.00 1.00 0.00 1.00 1.00 0.00 
SPDBVc 1.00 1.00 0.00 1.00 1.00 0.00 1.00 1.00 0.00 1.00 1.00 0.00 
SPDBVc 1.00 1.00 0.00 1.00 1.00 0.00 1.00 1.00 0.00 1.00 1.00 0.00 
SPDBVc 1.00 1.00 0.00 1.00 1.00 0.00 1.00 1.00 0.00 1.00 1.00 0.00 
SPDBVc 1.00 1.00 0.00 1.00 1.00 0.00 1.00 1.00 0.00 1.00 1.00 0.00 
SPDBVc 1.00 1.00 0.00 1.00 1.00 0.00 1.00 1.00 0.00 1.00 1.00 0.00 
SPDBVc 1.00 1.00 0.00 1.00 1.00 0.00 1.00 1.00 0.00 1.00 1.00 0.00 
SPDBVc 1.00 1.00 0.00 1.00 1.00 0.00 1.00 1.00 0.00 1.00 1.00 0.00 
SPDBVc 1.00 1.00 0.00 1.00 1.00 0.00 1.00 1.00 0.00 1.00 1.00 0.00 
SPDBVc 1.00 1.00 0.00 1.00 1.00 0.00 1.00 1.00 0.00 1.00 1.00 0.00 
SPDBVc 1.00 1.00 0.00 1.00 1.00 0.00 1.00 1.00 0.00 1.00 1.00 0.00 
SPDBVc 1.00 1.00 0.00 1.00 1.00 0.00 1.00 1.00 0.00 1.00 1.00 0.00 
SPDBVc 1.00 1.00 0.00 1.00 1.00 0.00 1.00 1.00 0.00 1.00 1.00 0.00 
SPDBVc 1.00 1.00 0.00 1.00 1.00 0.00 1.00 1.00 0.00 1.00 1.00 0.00 
SPDBVc 1.00 1.00 0.00 1.00 1.00 0.00 1.00 1.00 0.00 1.00 1.00 0.00 
SPDBVc 1.00 1.00 0.00 1.00 1.00 0.00 1.00 1.00 0.00 1.00 1.00 0.00 
SPDBVc 1.00 1.00 0.00 1.00 1.00 0.00 1.00 1.00 0.00 1.00 1.00 0.00 
SPDBVc 1.00 1.00 0.00 1.00 1.00 0.00 1.00 1.00 0.00 1.00 1.00 0.00 
SPDBVc 1.00 1.00 0.00 1.00 1.00 0.00 1.00 1.00 0.00 1.00 1.00 0.00 
SPDBVc 1.00 1.00 0.00 1.00 1.00 0.00 1.00 1.00 0.00 1.00 1.00 0.00 
SPDBVc 1.00 1.00 0.00 1.00 1.00 0.00 1.00 1.00 0.00 1.00 1.00 0.00 
SPDBVc 1.00 1.00 0.00 1.00 1.00 0.00 1.00 1.00 0.00 1.00 1.00 0.00 
SPDBVc 1.00 1.00 0.00 1.00 1.00 0.00 1.00 1.00 0.00 1.00 1.00 0.00 
SPDBVc 1.00 1.00 0.00 1.00 1.00 0.00 1.00 1.00 0.00 1.00 1.00 0.00 
SPDBVc 1.00 1.00 0.00 1.00 1.00 0.00 1.00 1.00 0.00 1.00 1.00 0.00 
SPDBVc 1.00 1.00 0.00 1.00 1.00 0.00 1.00 0.00 0.00 1.00 0.00 0.00 
SPDBVl 1.00 1.00 1.00 1.00 1.00 1.00 1.00 1.00 1.00 1.00 1.00 1.00 
SPDBVl 1.00 1.00 1.00 1.00 1.00 1.00 1.00 1.00 1.00 1.00 1.00 1.00 
SPDBVl 1.00 1.00 1.00 1.00 1.00 1.00 1.00 1.00 1.00 1.00 1.00 1.00 
SPDBVl 1.00 1.00 1.00 1.00 1.00 1.00 1.00 1.00 1.00 1.00 1.00 1.00 
SPDBVl 1.00 1.00 1.00 1.00 1.00 1.00 1.00 1.00 1.00 1.00 1.00 1.00 
SPDBVl 1.00 1.00 1.00 1.00 1.00 1.00 1.00 1.00 1.00 1.00 1.00 1.00 
SPDBVl 1.00 1.00 1.00 1.00 1.00 1.00 1.00 1.00 1.00 1.00 1.00 1.00 
SPDBVl 1.00 1.00 1.00 1.00 1.00 1.00 1.00 1.00 1.00 1.00 1.00 1.00 
SPDBVl 1.00 1.00 1.00 1.00 1.00 1.00 1.00 1.00 1.00 1.00 1.00 1.00 
SPDBVl 1.00 1.00 1.00 1.00 1.00 1.00 1.00 1.00 1.00 1.00 1.00 1.00 
SPDBVl 1.00 1.00 1.00 1.00 1.00 1.00 1.00 1.00 1.00 1.00 1.00 1.00 
SPDBVl 1.00 1.00 1.00 1.00 1.00 1.00 1.00 1.00 1.00 1.00 1.00 1.00 
SPDBVl 1.00 1.00 1.00 1.00 1.00 1.00 1.00 1.00 1.00 1.00 1.00 1.00 
SPDBVl 1.00 1.00 1.00 1.00 1.00 1.00 1.00 1.00 1.00 1.00 1.00 1.00 
SPDBVl 1.00 1.00 1.00 1.00 1.00 1.00 1.00 1.00 1.00 1.00 1.00 1.00 
SPDBVl 1.00 1.00 1.00 1.00 1.00 1.00 1.00 1.00 1.00 1.00 1.00 1.00 
SPDBVl 1.00 1.00 1.00 1.00 1.00 1.00 1.00 1.00 1.00 1.00 1.00 1.00 
SPDBVl 1.00 1.00 1.00 1.00 1.00 1.00 1.00 1.00 1.00 1.00 1.00 1.00 
SPDBVl 1.00 1.00 1.00 1.00 1.00 1.00 1.00 1.00 1.00 1.00 1.00 1.00 
SPDBVl 1.00 1.00 1.00 1.00 1.00 1.00 1.00 1.00 1.00 1.00 1.00 1.00 
SPDBVl 1.00 1.00 1.00 1.00 1.00 1.00 1.00 1.00 1.00 1.00 1.00 1.00 
SPDBVl 1.00 1.00 1.00 1.00 1.00 1.00 1.00 1.00 1.00 1.00 1.00 1.00 
SPDBVl 1.00 1.00 1.00 1.00 1.00 1.00 1.00 1.00 1.00 1.00 1.00 1.00 
SPDBVl 1.00 1.00 1.00 1.00 1.00 1.00 1.00 1.00 1.00 1.00 1.00 1.00 
SPDBVl 1.00 1.00 1.00 1.00 1.00 1.00 1.00 1.00 1.00 1.00 1.00 1.00 
SPDBVl 1.00 1.00 1.00 1.00 1.00 1.00 1.00 1.00 1.00 1.00 1.00 1.00 
SPDBVl 1.00 1.00 1.00 1.00 1.00 1.00 1.00 1.00 1.00 1.00 1.00 1.00 
SPDBVl 1.00 1.00 1.00 1.00 1.00 1.00 1.00 1.00 1.00 1.00 1.00 1.00 
SPDBVl 1.00 1.00 1.00 1.00 1.00 1.00 1.00 1.00 1.00 1.00 1.00 1.00 
SPDBVl 1.00 1.00 1.00 1.00 1.00 1.00 1.00 1.00 1.00 1.00 1.00 1.00 
SPDBVl 1.00 1.00 1.00 1.00 1.00 1.00 1.00 1.00 1.00 1.00 1.00 1.00 
SPDBVl 1.00 1.00 1.00 1.00 1.00 1.00 1.00 1.00 1.00 1.00 1.00 1.00 
SPDBVl 1.00 1.00 1.00 1.00 1.00 1.00 1.00 1.00 1.00 1.00 1.00 1.00 
SPDBVl 1.00 1.00 1.00 1.00 1.00 1.00 1.00 1.00 1.00 1.00 1.00 1.00 
SPDBVl 1.00 1.00 1.00 1.00 1.00 1.00 1.00 1.00 1.00 1.00 1.00 1.00 
SPDBVl 1.00 1.00 1.00 1.00 1.00 1.00 1.00 1.00 1.00 1.00 1.00 1.00 
SPDBVl 1.00 1.00 1.00 1.00 1.00 1.00 1.00 1.00 1.00 1.00 1.00 1.00 
SPDBVl 1.00 1.00 1.00 1.00 1.00 1.00 1.00 1.00 1.00 1.00 1.00 1.00 
SPDBVl 1.00 1.00 1.00 1.00 1.00 1.00 1.00 1.00 1.00 1.00 1.00 1.00 
SPDBVl 1.00 1.00 1.00 1.00 1.00 1.00 1.00 1.00 1.00 1.00 1.00 1.00 
SPDBVl 1.00 1.00 1.00 1.00 1.00 1.00 1.00 1.00 1.00 1.00 1.00 1.00 
SPDBVb 0.00 0.00 0.00
END
