# Supplementary material for: In-Silico docking of HIV-1 integrase inhibitors reveals a novel drug type acting on an enzyme/DNA reaction intermediate
Source: Retrovirology. 2007 Mar 20;4:21. doi: 10.1186/1742-4690-4-21 (PMC1847836; doi:10.1186/1742-4690-4-21)
Supplement: Additional file 2 — L-731,988 in complex with HIV-1 integrase catalytic core domain. This file contains the 3D coordinates of diketo acid, L-731,988, as docked at the model of HIV-1 integrase core domain in Additional file 1. Its format is the same as that of Additional file 1, and can be opened in combination with it so as to obtain a full view of this compound in complex with the two-metal model of HIV-1 integrase described in the paper. [file 1742-4690-4-21-S2.txt]

ATOM      1  N   UNK     1     -36.008  64.603 228.046  1.00  0.00           N
ATOM      2  C   UNK     1     -36.537  64.479 225.894  1.00  0.00           C
ATOM      3  C   UNK     1     -36.851  65.072 227.096  1.00  0.00           C
ATOM      4  C   UNK     1     -35.183  63.651 227.494  1.00  0.00           C
ATOM      5  C   UNK     1     -34.224  62.831 228.159  1.00  0.00           C
ATOM      6  C   UNK     1     -33.430  61.870 227.478  1.00  0.00           C
ATOM      7  C   UNK     1     -32.442  61.026 228.050  1.00  0.00           C
ATOM      8  C   UNK     1     -31.839  59.999 227.261  1.00  0.00           C
ATOM      9  C   UNK     1     -35.502  63.602 226.133  1.00  0.00           C
ATOM     10  C   UNK     1     -36.028  65.103 229.435  1.00  0.00           C
ATOM     11  C   UNK     1     -37.442  65.279 229.940  1.00  0.00           C
ATOM     12  C   UNK     1     -38.101  66.508 229.732  1.00  0.00           C
ATOM     13  C   UNK     1     -39.409  66.700 230.202  1.00  0.00           C
ATOM     14  C   UNK     1     -40.072  65.667 230.878  1.00  0.00           C
ATOM     15  C   UNK     1     -39.430  64.438 231.080  1.00  0.00           C
ATOM     16  C   UNK     1     -38.124  64.239 230.605  1.00  0.00           C
ATOM     17  O   UNK     1     -34.104  62.936 229.375  1.00  0.00           O
ATOM     18  O   UNK     1     -32.194  61.081 229.375  1.00  0.00           O
ATOM     19  O   UNK     1     -32.127  59.886 226.069  1.00  0.00           O
ATOM     20  O   UNK     1     -31.040  59.222 227.776  1.00  0.00           O
ATOM     21  F   UNK     1     -41.345  65.856 231.333  1.00  0.00           F
END
