# Supplementary material for: In-Silico docking of HIV-1 integrase inhibitors reveals a novel drug type acting on an enzyme/DNA reaction intermediate
Source: Retrovirology. 2007 Mar 20;4:21. doi: 10.1186/1742-4690-4-21 (PMC1847836; doi:10.1186/1742-4690-4-21)
Supplement: Additional file 3 — L-731,988 in complex with HIV-1 integrase catalytic core domain. This file contains the 3D coordinates of diketo acid analogue, S-1360, as docked at the model of HIV-1 integrase core domain in Additional file 1. Format and instructions for opening are the same as for Additional file 2 [file 1742-4690-4-21-S3.txt]

ATOM      1  N   UNK     1     -33.114  59.500 231.095  1.00  0.00           N
ATOM      2  N   UNK     1     -34.834  59.402 232.389  1.00  0.00           N
ATOM      3  N   UNK     1     -35.122  60.424 231.609  1.00  0.00           N
ATOM      4  C   UNK     1     -38.060  66.851 229.576  1.00  0.00           C
ATOM      5  C   UNK     1     -37.238  65.871 228.784  1.00  0.00           C
ATOM      6  C   UNK     1     -35.810  64.385 228.305  1.00  0.00           C
ATOM      7  C   UNK     1     -36.454  64.698 227.115  1.00  0.00           C
ATOM      8  C   UNK     1     -37.376  65.655 227.428  1.00  0.00           C
ATOM      9  C   UNK     1     -34.721  63.386 228.505  1.00  0.00           C
ATOM     10  C   UNK     1     -34.795  62.385 229.496  1.00  0.00           C
ATOM     11  C   UNK     1     -33.819  61.396 229.759  1.00  0.00           C
ATOM     12  C   UNK     1     -34.009  60.462 230.794  1.00  0.00           C
ATOM     13  C   UNK     1     -33.655  58.833 232.110  1.00  0.00           C
ATOM     14  C   UNK     1     -38.840  64.987 231.116  1.00  0.00           C
ATOM     15  C   UNK     1     -39.857  64.314 231.812  1.00  0.00           C
ATOM     16  C   UNK     1     -41.171  64.804 231.788  1.00  0.00           C
ATOM     17  C   UNK     1     -41.468  65.975 231.078  1.00  0.00           C
ATOM     18  C   UNK     1     -40.454  66.655 230.389  1.00  0.00           C
ATOM     19  C   UNK     1     -39.134  66.155 230.382  1.00  0.00           C
ATOM     20  O   UNK     1     -36.281  65.103 229.344  1.00  0.00           O
ATOM     21  O   UNK     1     -32.689  61.347 229.037  1.00  0.00           O
ATOM     22  O   UNK     1     -33.734  63.459 227.778  1.00  0.00           O
ATOM     23  F   UNK     1     -42.159  64.138 232.452  1.00  0.00           F
END
