# Supplementary material for: In-Silico docking of HIV-1 integrase inhibitors reveals a novel drug type acting on an enzyme/DNA reaction intermediate
Source: Retrovirology. 2007 Mar 20;4:21. doi: 10.1186/1742-4690-4-21 (PMC1847836; doi:10.1186/1742-4690-4-21)
Supplement: Additional file 4 — L-870,810 in complex with HIV-1 integrase catalytic core domain. This file contains the 3D coordinates of naphthyridine carboxamide, L-870,810, as docked at the model of HIV-1 integrase core domain in Additional file 1 Format and instructions for opening are the same as for Additional file 2. [file 1742-4690-4-21-S4.txt]

ATOM      1  N   UNK     1     -36.138  62.586 230.847  1.00  0.00           N
ATOM      2  N   UNK     1     -37.865  66.096 229.558  1.00  0.00           N
ATOM      3  N   UNK     1     -33.708  61.699 229.854  1.00  0.00           N
ATOM      4  N   UNK     1     -37.811  62.024 232.503  1.00  0.00           N
ATOM      5  C   UNK     1     -37.300  62.967 231.470  1.00  0.00           C
ATOM      6  C   UNK     1     -35.529  63.272 229.826  1.00  0.00           C
ATOM      7  C   UNK     1     -36.137  64.458 229.357  1.00  0.00           C
ATOM      8  C   UNK     1     -37.310  64.916 229.980  1.00  0.00           C
ATOM      9  C   UNK     1     -37.926  64.170 231.024  1.00  0.00           C
ATOM     10  C   UNK     1     -39.130  64.688 231.549  1.00  0.00           C
ATOM     11  C   UNK     1     -39.660  65.905 231.102  1.00  0.00           C
ATOM     12  C   UNK     1     -39.000  66.608 230.094  1.00  0.00           C
ATOM     13  C   UNK     1     -34.341  62.743 229.250  1.00  0.00           C
ATOM     14  C   UNK     1     -32.303  61.412 229.518  1.00  0.00           C
ATOM     15  C   UNK     1     -32.171  60.102 228.790  1.00  0.00           C
ATOM     16  C   UNK     1     -30.890  59.559 228.558  1.00  0.00           C
ATOM     17  C   UNK     1     -30.757  58.314 227.920  1.00  0.00           C
ATOM     18  C   UNK     1     -31.894  57.616 227.511  1.00  0.00           C
ATOM     19  C   UNK     1     -33.168  58.148 227.722  1.00  0.00           C
ATOM     20  C   UNK     1     -33.312  59.392 228.358  1.00  0.00           C
ATOM     21  C   UNK     1     -38.904  61.097 232.078  1.00  0.00           C
ATOM     22  C   UNK     1     -39.598  60.463 233.351  1.00  0.00           C
ATOM     23  C   UNK     1     -38.627  59.712 234.286  1.00  0.00           C
ATOM     24  C   UNK     1     -37.480  60.621 234.860  1.00  0.00           C
ATOM     25  O   UNK     1     -35.502  65.272 228.497  1.00  0.00           O
ATOM     26  O   UNK     1     -33.897  63.218 228.207  1.00  0.00           O
ATOM     27  O   UNK     1     -35.586  62.291 233.871  1.00  0.00           O
ATOM     28  O   UNK     1     -36.078  60.150 232.546  1.00  0.00           O
ATOM     29  F   UNK     1     -31.760  56.411 226.904  1.00  0.00           F
ATOM     30  S   UNK     1     -36.577  61.239 233.456  1.00  0.00           S
END
