# Supplementary material for: In-Silico docking of HIV-1 integrase inhibitors reveals a novel drug type acting on an enzyme/DNA reaction intermediate
Source: Retrovirology. 2007 Mar 20;4:21. doi: 10.1186/1742-4690-4-21 (PMC1847836; doi:10.1186/1742-4690-4-21)
Supplement: Additional file 5 — L-870,812 in complex with HIV-1 integrase catalytic core domain. This file contains the 3D coordinates of naphthyridine carboxamide, L-870,812, as docked at the model of HIV-1 integrase core domain in Additional file 1. Format and instructions for opening are the same as for Additional file 2. [file 1742-4690-4-21-S5.txt]

ATOM      1  N   UNK     1     -38.185  60.521 233.947  1.00  0.00           N
ATOM      2  N   UNK     1     -36.094  61.024 231.920  1.00  0.00           N
ATOM      3  N   UNK     1     -34.266  61.057 230.415  1.00  0.00           N
ATOM      4  N   UNK     1     -35.379  64.652 228.725  1.00  0.00           N
ATOM      5  N   UNK     1     -32.415  59.528 228.570  1.00  0.00           N
ATOM      6  C   UNK     1     -37.078  61.311 234.193  1.00  0.00           C
ATOM      7  C   UNK     1     -39.209  60.977 232.989  1.00  0.00           C
ATOM      8  C   UNK     1     -38.615  59.553 234.982  1.00  0.00           C
ATOM      9  C   UNK     1     -36.094  61.609 233.182  1.00  0.00           C
ATOM     10  C   UNK     1     -36.445  59.593 231.720  1.00  0.00           C
ATOM     11  C   UNK     1     -35.394  61.664 230.893  1.00  0.00           C
ATOM     12  C   UNK     1     -33.478  61.575 229.423  1.00  0.00           C
ATOM     13  C   UNK     1     -33.822  62.829 228.859  1.00  0.00           C
ATOM     14  C   UNK     1     -34.998  63.467 229.297  1.00  0.00           C
ATOM     15  C   UNK     1     -35.784  62.908 230.337  1.00  0.00           C
ATOM     16  C   UNK     1     -36.930  63.616 230.761  1.00  0.00           C
ATOM     17  C   UNK     1     -37.282  64.829 230.155  1.00  0.00           C
ATOM     18  C   UNK     1     -36.487  65.336 229.124  1.00  0.00           C
ATOM     19  C   UNK     1     -32.257  60.804 229.024  1.00  0.00           C
ATOM     20  C   UNK     1     -31.278  58.633 228.330  1.00  0.00           C
ATOM     21  C   UNK     1     -31.333  58.074 226.933  1.00  0.00           C
ATOM     22  C   UNK     1     -31.524  58.941 225.837  1.00  0.00           C
ATOM     23  C   UNK     1     -31.555  58.433 224.529  1.00  0.00           C
ATOM     24  C   UNK     1     -31.397  57.059 224.304  1.00  0.00           C
ATOM     25  C   UNK     1     -31.211  56.188 225.387  1.00  0.00           C
ATOM     26  C   UNK     1     -31.180  56.692 226.697  1.00  0.00           C
ATOM     27  O   UNK     1     -36.904  61.799 235.311  1.00  0.00           O
ATOM     28  O   UNK     1     -35.225  62.431 233.485  1.00  0.00           O
ATOM     29  O   UNK     1     -33.191  63.318 227.778  1.00  0.00           O
ATOM     30  O   UNK     1     -31.150  61.326 229.125  1.00  0.00           O
ATOM     31  F   UNK     1     -31.426  56.568 223.031  1.00  0.00           F
END
