# Supplementary material for: In-Silico docking of HIV-1 integrase inhibitors reveals a novel drug type acting on an enzyme/DNA reaction intermediate
Source: Retrovirology. 2007 Mar 20;4:21. doi: 10.1186/1742-4690-4-21 (PMC1847836; doi:10.1186/1742-4690-4-21)
Supplement: Additional file 6 — GS-9137 in complex with HIV-1 integrase catalytic core domain. This file contains the 3D coordinates of quinolone integrase inhibitor GS-9137, as docked at the model of HIV-1 integrase core domain in Additional file 1. Format and instructions for opening are the same as for Additional file 2. [file 1742-4690-4-21-S6.txt]

ATOM      1  N   UNK     1     -36.123  61.836 231.143  1.00  0.00           N
ATOM      2  C   UNK     1     -37.654  58.790 231.132  1.00  0.00           C
ATOM      3  C   UNK     1     -38.049  60.161 231.704  1.00  0.00           C
ATOM      4  C   UNK     1     -39.245  59.994 232.662  1.00  0.00           C
ATOM      5  C   UNK     1     -36.850  61.048 232.224  1.00  0.00           C
ATOM      6  C   UNK     1     -37.012  61.806 233.572  1.00  0.00           C
ATOM      7  C   UNK     1     -34.809  61.448 230.877  1.00  0.00           C
ATOM      8  C   UNK     1     -34.014  62.013 229.867  1.00  0.00           C
ATOM      9  C   UNK     1     -34.597  63.032 229.093  1.00  0.00           C
ATOM     10  C   UNK     1     -35.923  63.456 229.363  1.00  0.00           C
ATOM     11  C   UNK     1     -36.500  64.490 228.590  1.00  0.00           C
ATOM     12  C   UNK     1     -37.803  64.949 228.839  1.00  0.00           C
ATOM     13  C   UNK     1     -38.555  64.333 229.855  1.00  0.00           C
ATOM     14  C   UNK     1     -37.993  63.303 230.622  1.00  0.00           C
ATOM     15  C   UNK     1     -36.671  62.834 230.415  1.00  0.00           C
ATOM     16  C   UNK     1     -39.829  65.682 231.337  1.00  0.00           C
ATOM     17  C   UNK     1     -38.377  66.073 228.000  1.00  0.00           C
ATOM     18  C   UNK     1     -38.407  67.396 228.732  1.00  0.00           C
ATOM     19  C   UNK     1     -39.489  68.288 228.555  1.00  0.00           C
ATOM     20  C   UNK     1     -39.530  69.502 229.266  1.00  0.00           C
ATOM     21  C   UNK     1     -38.494  69.831 230.152  1.00  0.00           C
ATOM     22  C   UNK     1     -37.415  68.954 230.329  1.00  0.00           C
ATOM     23  C   UNK     1     -37.370  67.743 229.623  1.00  0.00           C
ATOM     24  C   UNK     1     -32.616  61.539 229.654  1.00  0.00           C
ATOM     25  O   UNK     1     -35.730  62.167 234.120  1.00  0.00           O
ATOM     26  O   UNK     1     -33.950  63.555 228.187  1.00  0.00           O
ATOM     27  O   UNK     1     -39.858  64.803 230.181  1.00  0.00           O
ATOM     28  O   UNK     1     -32.369  60.387 229.317  1.00  0.00           O
ATOM     29  O   UNK     1     -31.566  62.347 229.515  1.00  0.00           O
ATOM     30 Cl   UNK     1     -40.899  70.625 229.063  1.00  0.00          Cl
ATOM     31  F   UNK     1     -40.517  67.965 227.714  1.00  0.00           F
END
